# Supplementary material for: Knowledge of complications of diabetes mellitus among patients visiting the diabetes clinic at Sampa Government Hospital, Ghana: a descriptive study
Source: BMC Public Health. 2016 Jul 26;16:637. doi: 10.1186/s12889-016-3311-7 (PMC4960830; doi:10.1186/s12889-016-3311-7)
Supplement: Additional file 1: — Data set on which conclusion of this manuscript was based upon. (XLSX 54 kb) [file 12889_2016_3311_MOESM1_ESM.xlsx]

## Sheet: dataset
Occupation	Economic income	Educational level	Ethnicity	Family type	Duration of diabetes	Area of residence	level of Understanding diabetes complication	heart disease	hypertension	retinopathy	Nephropathy	Hypoactive sexual desire	Arousal disorder	Sexual pain disorder	Diabetic foot	Neuropathy
Farmer	none	none	mole-dagbani	Extended	6	rural	adequate	yes	Yes	no	no	yes	yes	don’t know	yes	yes
student	none	JHS	Akan	nuclear	1	urban	don’t know	don’t know	Yes	no	no	no	no	don’t know	yes	don’t know
farmer	none	none	Akan	Extended	2	rural	don’t know	don’t know	don’t know	no	no	no	no	don’t know	yes	don’t know
Farmer	none	none	Akan	Extended	2	rural	don’t know	no	don’t know	don’t know	no	no	no	don’t know	yes	don’t know
Farmer	none	none	Akan	Extended	4	rural	don’t know	don’t know	don’t know	no	no	no	no	don’t know	yes	don’t know
oldage	none	none	mole-dagbani	Extended	2	rural	don’t know	don’t know	Yes	don’t know	no	no	don’t know	don’t know	yes	don’t know
Farmer	none	none	Akan	Extended	3	rural	don’t know	don’t know	don’t know	no	no	no	don’t know	don’t know	yes	don’t know
Farmer	none	none	Akan	Extended	6	rural	don’t know	don’t know	Yes	don’t know	no	no	don’t know	don’t know	yes	don’t know
Farmer	none	none	Akan	Extended	4	rural	don’t know	don’t know	don’t know	no	don’t know	don’t know	no	don’t know	yes	yes
Farmer	none	none	Akan	nuclear	3	urban	don’t know	no	don’t know	don’t know	no	no	no	don’t know	yes	yes
teacher	>1000	tetiary	Akan	nuclear	5	urban	adequate	don’t know	Yes	yes	yes	yes	yes	don’t know	yes	yes
Farmer	none	basic	Akan	Extended	3	urban	adequate	no	Yes	yes	don’t know	yes	yes	don’t know	don’t know	yes
Farmer	none	none	mole-dagbani	Extended	3	urban	inadequate	don’t know	don’t know	don’t know	don’t know	don’t know	don’t know	don’t know	don’t know	don’t know
trader	none	basic	Akan	nuclear	8months	urban	don’t know	don’t know	don’t know	no	don’t know	no	don’t know	don’t know	yes	don’t know
public servant	<500	shs	mole-dagbani	nuclear	2	urban	don’t know	don’t know	don’t know	don’t know	don’t know	don’t know	no	don’t know	don’t know	yes
Farmer	none	none	Akan	Extended	12	urban	inadequate	no	don’t know	don’t know	don’t know	no	no	don’t know	yes	don’t know
Farmer	none	none	Akan	Extended	2	rural	don’t know	don’t know	Yes	yes	yes	don’t know	no	don’t know	don’t know	yes
Farmer	none	basic	Akan	Extended	1	rural	inadequate	don’t know	Yes	don’t know	don’t know	no	yes	don’t know	yes	yes
student	none	JHS	mole-dagbani	Extended	3	urban	adequate	don’t know	Yes	don’t know	don’t know	don’t know	don’t know	don’t know	don’t know	don’t know
Farmer	none	none	Akan	Extended	1	rural	don’t know	no	Yes	yes	no	don’t know	don’t know	don’t know	yes	yes
trader	none	JHS	Akan	Extended	3	urban	adequate	don’t know	don’t know	no	don’t know	no	no	don’t know	no	don’t know
Farmer	none	none	Akan	Extended	4	rural	inadequate	don’t know	don’t know	no	don’t know	don’t know	no	don’t know	yes	yes
trader	none	shs	Akan	nuclear	6	urban	don’t know	yes	don’t know	don’t know	no	don’t know	yes	don’t know	don’t know	don’t know
tailor	none	JHS	Akan	nuclear	3	urban	don’t know	yes	Yes	yes	don’t know	yes	yes	no	yes	yes
Farmer	none	basic	mole-dagbani	Extended	3	rural	don’t know	don’t know	no	don’t know	don’t know	don’t know	no	don’t know	don’t know	yes
maison	none	JHS	Akan	nuclear	3	urban	don’t know	yes	don’t know	don’t know	don’t know	don’t know	don’t know	don’t know	yes	don’t know
trader	none	JHS	Akan	Extended	5	urban	adequate	don’t know	don’t know	don’t know	don’t know	don’t know	yes	don’t know	don’t know	yes
trader	none	none	mole-dagbani	Extended	1	urban	don’t know	no	don’t know	don’t know	don’t know	don’t know	no	don’t know	yes	don’t know
Farmer	none	none	mole-dagbani	Extended	3	urban	inadequate	don’t know	don’t know	don’t know	don’t know	yes	yes	no	don’t know	yes
trader	none	none	Akan	Extended	6months	urban	don’t know	no	don’t know	don’t know	don’t know	don’t know	don’t know	don’t know	yes	don’t know
unemploy	none	none	Akan	Extended	3	rural	inadequate	don’t know	don’t know	yes	don’t know	don’t know	no	don’t know	don’t know	yes
trader	none	JHS	mole-dagbani	Extended	2	urban	adequate	don’t know	don’t know	no	don’t know	yes	yes	don’t know	yes	no
Farmer	none	none	akan	Extended	8	rural	inadequate	no	Yes	don’t know	don’t know	yes	don’t know	don’t know	don’t know	yes
Farmer	none	none	Akan	Extended	1	rural	don’t know	don’t know	don’t know	don’t know	don’t know	don’t know	no	don’t know	don’t know	don’t know
unemploy	none	none	mole-dagbani	Extended	3	urban	don’t know	no	don’t know	don’t know	don’t know	don’t know	no	don’t know	yes	yes
Farmer	none	none	Akan	extended	1	urban	don’t know	don’t know	don’t know	don’t know	don’t know	don’t know	yes	don’t know	don’t know	don’t know
Farmer	none	none	Akan	Extended	2	urban	don’t know	no	don’t know	yes	don’t know	don’t know	no	don’t know	don’t know	don’t know
Farmer	none	none	Akan	Extended	1	rural	don’t know	don’t know	don’t know	don’t know	don’t know	don’t know	don’t know	don’t know	don’t know	don’t know
Farmer	none	none	Akan	Extended	2	rural	don’t know	no	don’t know	don’t know	don’t know	don’t know	no	don’t know	don’t know	don’t know
Farmer	none	none	Akan	Extended	4	urban	don’t know	don’t know	don’t know	yes	don’t know	don’t know	don’t know	no	yes	yes
trader	none	none	mole-dagbani	Extended	2	urban	don’t know	yes	Yes	yes	don’t know	don’t know	no	no	don’t know	yes
Farmer	none	none	mole-dagbani	Extended	5	rural	inadequate	yes	don’t know	don’t know	don’t know	don’t know	don’t know	don’t know	yes	yes
Retired Officer	500-1000	tetiary	mole-dagbani	nuclear	4	urban	adequate	yes	don’t know	yes	yes	yes	don’t know	don’t know	don’t know	yes
trader	none	JHS	mole-dagbani	nuclear	4	urban	don’t know	yes	don’t know	don’t know	yes	yes	no	don’t know	yes	don’t know
Farmer	none	none	Akan	Extended	1	urban	don’t know	no	don’t know	don’t know	don’t know	don’t know	don’t know	don’t know	don’t know	don’t know
Farmer	none	basic	Akan	nuclear	5	urban	adequate	don’t know	no	don’t know	yes	don’t know	don’t know	don’t know	yes	don’t know
unemployed	none	basic	mole-dagbani	Extended	2	urban	adequate	yes	don’t know	yes	don’t know	yes	no	don’t know	don’t know	don’t know
Farmer	none	none	Akan	Extended	3months	rural	don’t know	no	don’t know	don’t know	don’t know	don’t know	yes	don’t know	don’t know	don’t know
Farmer	none	basic	Akan	Extended	1	rural	don’t know	don’t know	don’t know	don’t know	don’t know	don’t know	don’t know	don’t know	don’t know	don’t know
trader	none	JHS	Akan	Extended	1	urban	don’t know	no	don’t know	don’t know	don’t know	don’t know	no	don’t know	don’t know	don’t know
Farmer	none	basic	Akan	Extended	3	rural	don’t know	yes	don’t know	don’t know	don’t know	don’t know	don’t know	don’t know	don’t know	don’t know
Farmer	none	basic	mole-dagbani	Extended	1	rural	don’t know	don’t know	don’t know	don’t know	don’t know	don’t know	no	don’t know	don’t know	don’t know
Farmer	none	none	mole-dagbani	Extended	3	urban	inadequate	no	don’t know	yes	don’t know	yes	yes	don’t know	don’t know	don’t know
Farmer	none	none	mole-dagbani	Extended	11	rural	adequate	don’t know	don’t know	yes	don’t know	don’t know	yes	don’t know	don’t know	no
Farmer	none	none	mole-dagbani	Extended	4	urban	inadequate	no	don’t know	don’t know	don’t know	don’t know	don’t know	don’t know	don’t know	don’t know
unemployed	none	none	mole-dagbani	Extended	4	urban	adequate	yes	don’t know	yes	don’t know	yes	yes	don’t know	yes	yes
Farmer	none	none	mole-dagbani	Extended	3	urban	adequate	don’t know	don’t know	don’t know	don’t know	don’t know	no	don’t know	don’t know	don’t know
Farmer	none	none	Akan	Extended	2	rural	don’t know	no	don’t know	don’t know	don’t know	don’t know	don’t know	don’t know	don’t know	don’t know
Farmer	none	none	mole-dagbani	Extended	2	rural	inadequate	don’t know	don’t know	don’t know	don’t know	don’t know	no	don’t know	don’t know	don’t know
trader	none	JHS	Akan	Extended	8months	urban	adequate	yes	don’t know	yes	don’t know	yes	yes	don’t know	don’t know	yes
unemployed	none	none	Akan	Extended	5	rural	don’t know	no	don’t know	don’t know	don’t know	don’t know	don’t know	don’t know	don’t know	don’t know
unemployed	none	shs	Akan	Extended	1	urban	inadequate	yes	don’t know	don’t know	don’t know	don’t know	yes	don’t know	don’t know	don’t know
Farmer	none	none	mole-dagbani	nuclear	2	urban	don’t know	don’t know	don’t know	don’t know	don’t know	don’t know	no	don’t know	don’t know	don’t know
Farmer	none	none	Akan	nuclear	5months	urban	don’t know	no	don’t know	don’t know	don’t know	don’t know	don’t know	don’t know	don’t know	don’t know
trader	none	none	Akan	nuclear	3	urban	adequate	don’t know	don’t know	yes	don’t know	don’t know	no	don’t know	don’t know	yes
Farmer	none	none	mole-dagbani	Extended	3	urban	inadequate	no	Yes	yes	don’t know	yes	yes	don’t know	don’t know	yes
Farmer	none	none	mole-dagbani	Extended	2	urban	adequate	don’t know	Yes	yes	don’t know	don’t know	don’t know	don’t know	don’t know	yes
Farmer	none	none	mole-dagbani	Extended	3	rural	inadequate	don’t know	Yes	yes	no	yes	yes	don’t know	don’t know	yes
Farmer	none	none	Akan	Extended	1	rural	don’t know	don’t know	don’t know	don’t know	don’t know	don’t know	no	don’t know	don’t know	don’t know
Farmer	none	none	mole-dagbani	Extended	3	urban	don’t know	don’t know	don’t know	don’t know	don’t know	don’t know	don’t know	no	don’t know	don’t know
Farmer	none	none	mole-dagbani	Extended	2	rural	don’t know	don’t know	don’t know	don’t know	don’t know	don’t know	no	don’t know	don’t know	don’t know
trader	none	shs	Akan	Extended	1	rural	adequate	don’t know	Yes	yes	don’t know	yes	yes	don’t know	yes	yes
unemployed	none	none	Akan	Extended	4	rural	don’t know	don’t know	don’t know	don’t know	don’t know	don’t know	don’t know	don’t know	don’t know	don’t know
Farmer	none	none	mole-dagbani	Extended	3	urban	don’t know	don’t know	don’t know	don’t know	don’t know	don’t know	no	don’t know	don’t know	don’t know
Farmer	none	none	Akan	Extended	2	rural	don’t know	yes	Yes	don’t know	don’t know	don’t know	don’t know	don’t know	don’t know	yes
Farmer	none	none	Akan	Extended	4	rural	inadequate	no	no	don’t know	no	don’t know	no	don’t know	don’t know	yes
Farmer	none	none	Akan	Extended	4	rural	adequate	don’t know	don’t know	don’t know	don’t know	yes	yes	don’t know	no	no
unemployed	none	none	Akan	Extended	10	rural	don’t know	don’t know	don’t know	don’t know	don’t know	don’t know	no	don’t know	don’t know	don’t know
Farmer	none	none	Akan	Extended	6	rural	don’t know	no	Yes	yes	don’t know	don’t know	don’t know	don’t know	don’t know	yes
unemployed	none	none	mole-dagbani	Extended	2	rural	inadequate	yes	don’t know	yes	yes	yes	yes	don’t know	don’t know	yes
trader	none	none	mole-dagbani	Extended	4	urban	don’t know	don’t know	don’t know	don’t know	don’t know	don’t know	don’t know	don’t know	don’t know	don’t know
Farmer	none	none	mole-dagbani	Extended	3	urban	adequate	no	no	don’t know	no	yes	yes	don’t know	yes	yes
Farmer	none	none	Akan	Extended	1	rural	don’t know	don’t know	don’t know	don’t know	don’t know	don’t know	don’t know	don’t know	don’t know	don’t know
Farmer	none	none	mole-dagbani	Extended	2	rural	don’t know	don’t know	don’t know	don’t know	don’t know	don’t know	don’t know	don’t know	don’t know	don’t know
tailor	none	none	mole-dagbani	Extended	5	urban	don’t know	don’t know	don’t know	don’t know	don’t know	don’t know	no	don’t know	don’t know	yes
Farmer	none	none	mole-dagbani	Extended	5	rural	don’t know	don’t know	don’t know	don’t know	don’t know	yes	yes	don’t know	no	yes
unemp	none	none	Akan	Extended	10	rural	don’t know	don’t know	don’t know	don’t know	don’t know	don’t know	don’t know	don’t know	don’t know	don’t know
unemp	none	none	Akan	Extended	6months	rural	don’t know	don’t know	don’t know	don’t know	don’t know	don’t know	no	don’t know	yes	don’t know
unemp	none	none	Akan	Extended	2	rural	don’t know	don’t know	don’t know	don’t know	don’t know	don’t know	no	don’t know	don’t know	don’t know
unemp	none	none	Akan	Extended	5	rural	don’t know	don’t know	don’t know	don’t know	don’t know	don’t know	no	don’t know	don’t know	don’t know
trader	none	none	Akan	Extended	1month	urban	don’t know	don’t know	don’t know	don’t know	don’t know	don’t know	no	don’t know	don’t know	don’t know
Farmer	none	none	Akan	Extended	2	rural	don’t know	don’t know	don’t know	don’t know	don’t know	don’t know	no	don’t know	don’t know	don’t know
Farmer	none	none	Akan	Extended	3	rural	don’t know	don’t know	don’t know	don’t know	don’t know	don’t know	don’t know	don’t know	yes	yes
Farmer	none	none	Akan	Extended	3	rural	don’t know	don’t know	don’t know	don’t know	don’t know	don’t know	don’t know	don’t know	don’t know	don’t know
Farmer	none	none	Akan	Extended	1	urban	don’t know	don’t know	don’t know	don’t know	don’t know	don’t know	no	don’t know	don’t know	don’t know
student	none	none	Akan	Extended	6months	urban	don’t know	don’t know	don’t know	don’t know	don’t know	don’t know	no	don’t know	don’t know	don’t know
Farmer	none	none	Akan	Extended	3months	rural	don’t know	don’t know	don’t know	don’t know	don’t know	don’t know	no	don’t know	don’t know	yes
trader	none	basic	Akan	Extended	1	rural	inadequate	don’t know	Yes	don’t know	don’t know	yes	yes	don’t know	don’t know	no
Farmer	none	none	Akan	Extended	2	rural	don’t know	don’t know	don’t know	don’t know	don’t know	don’t know	no	don’t know	don’t know	don’t know
trader	none	none	Akan	Extended	3months	urban	adequate	don’t know	Yes	don’t know	don’t know	don’t know	no	don’t know	don’t know	no
Farmer	none	none	Akan	Extended	2	urban	don’t know	don’t know	don’t know	don’t know	don’t know	don’t know	no	don’t know	don’t know	don’t know
trader	none	JHS	Akan	nuclear	8months	urban	inadequate	don’t know	Yes	don’t know	don’t know	don’t know	no	don’t know	yes	don’t know
farmer	none	none	mole-dagbani	Extended	1	rural	don’t know	don’t know	don’t know	don’t know	don’t know	don’t know	no	don’t know	don’t know	don’t know
farmer	none	none	Akan	Extended	4	urban	adequate	don’t know	don’t know	yes	don’t know	yes	yes	don’t know	yes	don’t know
Farmer	none	none	Akan	Extended	5months	rural	don’t know	don’t know	don’t know	don’t know	don’t know	don’t know	don’t know	don’t know	don’t know	don’t know
trader	none	none	Akan	nuclear	1	urban	don’t know	don’t know	don’t know	don’t know	don’t know	yes	yes	don’t know	yes	yes
Farmer	none	none	mole-dagbani	Extended	2	urban	don’t know	don’t know	don’t know	don’t know	don’t know	don’t know	no	don’t know	don’t know	don’t know
Farmer	none	none	mole-dagbani	nuclear	4	urban	don’t know	don’t know	don’t know	don’t know	don’t know	yes	yes	don’t know	don’t know	don’t know
Farmer	none	none	mole-dagbani	Extended	2	urban	don’t know	don’t know	don’t know	don’t know	don’t know	don’t know	don’t know	don’t know	don’t know	don’t know
unemployed	none	none	mole-dagbani	Extended	1	urban	don’t know	don’t know	don’t know	don’t know	don’t know	don’t know	don’t know	don’t know	yes	yes
unemploy	none	none	Akan	Extended	1	urban	don’t know	don’t know	don’t know	don’t know	don’t know	don’t know	don’t know	don’t know	yes	yes
trader	none	none	Akan	Extended	3	urban	adequate	don’t know	Yes	don’t know	don’t know	yes	yes	don’t know	yes	yes
trader	none	none	Akan	Extended	2	urban	don’t know	don’t know	don’t know	don’t know	don’t know	don’t know	don’t know	don’t know	don’t know	don’t know
Farmer	none	none	mole-dagbani	Extended	3	rural	don’t know	don’t know	don’t know	don’t know	don’t know	don’t know	don’t know	don’t know	yes	don’t know
Farmer	none	none	Akan	Extended	1	rural	don’t know	don’t know	don’t know	don’t know	don’t know	yes	yes	don’t know	yes	yes
Farmer	none	none	Akan	Extended	1	urban	don’t know	don’t know	don’t know	don’t know	don’t know	yes	yes	don’t know	yes	yes
Farmer	none	none	Akan	Extended	4	rural	don’t know	don’t know	don’t know	don’t know	don’t know	don’t know	don’t know	don’t know	don’t know	don’t know
trader	none	JHS	Akan	nuclear	2	urban	don’t know	don’t know	don’t know	yes	don’t know	don’t know	don’t know	don’t know	yes	yes
Farmer	none	none	Akan	Extended	3	rural	don’t know	don’t know	don’t know	don’t know	don’t know	don’t know	don’t know	don’t know	don’t know	don’t know
student	none	JHS	Akan	nuclear	1	urban	don’t know	don’t know	Yes	no	no	don’t know	don’t know	don’t know	yes	don’t know
student	none	JHS	Akan	nuclear	3	urban	don’t know	don’t know	Yes	don’t know	no	no	no	don’t know	yes	don’t know
student	none	JHS	Akan	nuclear	10	urban	don’t know	don’t know	Yes	don’t know	don’t know	no	don’t know	don’t know	yes	don’t know
student	none	none	Akan	nuclear	1	urban	don’t know	don’t know	don’t know	don’t know	don’t know	no	don’t know	don’t know	yes	don’t know
student	none	JHS	mole-dagbani	Extended	3	urban	don’t know	don’t know	Yes	don’t know	don’t know	don’t know	don’t know	don’t know	yes	don’t know
trader	none	JHS	Akan	Extended	3	urban	inadequate	don’t know	don’t know	no	don’t know	no	don’t know	don’t know	yes	don’t know
trader	none	shs	Akan	nuclear	1	urban	adequate	yes	Yes	don’t know	don’t know	don’t know	don’t know	don’t know	don’t know	don’t know
trader	none	none	Akan	Extended	1	urban	adequate	don’t know	don’t know	don’t know	don’t know	don’t know	don’t know	don’t know	don’t know	don’t know
student	none	JHS	Akan	Extended	3	urban	don’t know	don’t know	Yes	don’t know	don’t know	don’t know	don’t know	don’t know	yes	don’t know
trader	none	JHS	Akan	Extended	3	urban	inadequate	don’t know	don’t know	no	don’t know	no	no	don’t know	don’t know	don’t know
trader	none	shs	mole-dagbani	nuclear	1	urban	adequate	don’t know	Yes	don’t know	no	don’t know	don’t know	don’t know	don’t know	don’t know
trader	none	JHS	Akan	Extended	1	urban	adequate	don’t know	don’t know	don’t know	don’t know	don’t know	don’t know	don’t know	don’t know	don’t know
trader	none	none	Akan	Extended	6months	urban	don’t know	don’t know	don’t know	don’t know	don’t know	don’t know	don’t know	don’t know	don’t know	don’t know
trader	none	JHS	mole-dagbani	Extended	2	urban	inadequate	don’t know	don’t know	no	don’t know	yes	yes	don’t know	yes	don’t know
Farmer	none	none	mole-dagbani	Extended	2	urban	don’t know	don’t know	don’t know	don’t know	don’t know	don’t know	don’t know	don’t know	don’t know	don’t know
trader	none	none	mole-dagbani	nuclear	4	urban	don’t know	yes	don’t know	don’t know	yes	yes	don’t know	don’t know	yes	don’t know
trader	none	JHS	Akan	Extended	1	rural	don’t know	don’t know	don’t know	don’t know	don’t know	don’t know	don’t know	don’t know	don’t know	don’t know
Farmer	none	none	Akan	Extended	3	urban	don’t know	yes	don’t know	don’t know	don’t know	don’t know	don’t know	don’t know	don’t know	don’t know
unemployed	none	basic	Akan	Extended	1	urban	adequate	yes	Yes	don’t know	don’t know	yes	yes	don’t know	yes	don’t know
trader	none	shs	mole-dagbani	Extended	1	urban	inadequate	don’t know	Yes	yes	don’t know	yes	yes	don’t know	yes	yes
Farmer	none	none	Akan	Extended	1	rural	don’t know	don’t know	don’t know	don’t know	don’t know	don’t know	don’t know	don’t know	don’t know	don’t know
student	none	none	Akan	Extended	6months	urban	don’t know	don’t know	don’t know	don’t know	don’t know	don’t know	don’t know	don’t know	don’t know	don’t know
trader	none	shs	Akan	Extended	1	urban	adequate	don’t know	Yes	don’t know	don’t know	yes	yes	don’t know	yes	no
trader	none	JHS	Akan	nuclear	8months	urban	inadequate	don’t know	Yes	don’t know	don’t know	don’t know	don’t know	don’t know	don’t know	don’t know
farmer	none	none	mole-dagbani	Extended	1	rural	don’t know	don’t know	don’t know	don’t know	don’t know	don’t know	don’t know	don’t know	don’t know	don’t know
Farmer	none	none	mole-dagbani	nuclear	4	urban	don’t know	don’t know	don’t know	don’t know	don’t know	yes	yes	don’t know	don’t know	don’t know
trader	none	none	Akan	nuclear	2	urban	don’t know	don’t know	don’t know	yes	don’t know	don’t know	don’t know	don’t know	yes	yes
trader	none	none	Akan	Extended	2	urban	adequate	don’t know	don’t know	don’t know	don’t know	don’t know	don’t know	don’t know	don’t know	don’t know
trader	none	none	Akan	Extended	6months	urban	don’t know	don’t know	don’t know	don’t know	don’t know	don’t know	don’t know	don’t know	don’t know	don’t know
trader	none	JHS	mole-dagbani	Extended	2	urban	inadequate	don’t know	don’t know	no	don’t know	yes	yes	don’t know	yes	don’t know
student	none	JHS	mole-dagbani	Extended	3	urban	don’t know	don’t know	Yes	don’t know	don’t know	don’t know	don’t know	don’t know	yes	don’t know
trader	none	none	Akan	Extended	3	urban	adequate	don’t know	don’t know	no	don’t know	no	don’t know	don’t know	yes	don’t know
trader	none	basic	Akan	nuclear	2	urban	don’t know	don’t know	don’t know	don’t know	don’t know	don’t know	don’t know	don’t know	don’t know	don’t know
trader	none	JHS	Akan	Extended	1	urban	inadequate	don’t know	don’t know	don’t know	don’t know	don’t know	don’t know	don’t know	don’t know	don’t know
trader	none	none	Akan	Extended	6months	urban	don’t know	don’t know	don’t know	don’t know	don’t know	don’t know	don’t know	don’t know	don’t know	don’t know
trader	none	JHS	Akan	Extended	2	urban	inadequate	don’t know	don’t know	no	don’t know	yes	yes	don’t know	yes	don’t know
student	none	JHS	mole-dagbani	Extended	3	rural	adequate	don’t know	Yes	don’t know	don’t know	don’t know	don’t know	don’t know	don’t know	don’t know
trader	none	none	Akan	Extended	3	urban	inadequate	don’t know	don’t know	no	don’t know	no	no	don’t know	yes	don’t know
trader	none	shs	mole-dagbani	nuclear	1	urban	don’t know	don’t know	Yes	don’t know	don’t know	don’t know	don’t know	don’t know	don’t know	don’t know
trader	none	JHS	Akan	Extended	5	urban	inadequate	don’t know	don’t know	don’t know	don’t know	don’t know	don’t know	don’t know	don’t know	don’t know
trader	none	none	Akan	Extended	6months	urban	don’t know	don’t know	don’t know	don’t know	don’t know	don’t know	don’t know	don’t know	don’t know	don’t know
trader	none	JHS	mole-dagbani	Extended	2	urban	inadequate	don’t know	don’t know	no	don’t know	yes	yes	don’t know	don’t know	don’t know
Farmer	none	none	mole-dagbani	Extended	2	urban	don’t know	don’t know	don’t know	don’t know	don’t know	don’t know	don’t know	don’t know	don’t know	don’t know
trader	none	none	Akan	nuclear	4	urban	adequate	no	Yes	don’t know	don’t know	yes	don’t know	don’t know	yes	don’t know
trader	none	JHS	Akan	Extended	1	urban	don’t know	don’t know	don’t know	don’t know	don’t know	don’t know	don’t know	don’t know	don’t know	don’t know
Farmer	none	none	Akan	Extended	3	rural	don’t know	yes	don’t know	don’t know	don’t know	don’t know	don’t know	don’t know	don’t know	don’t know
unemployed	none	shs	Akan	Extended	1	urban	inadequate	yes	Yes	don’t know	no	yes	yes	don’t know	yes	don’t know
trader	none	shs	mole-dagbani	Extended	1	urban	inadequate	don’t know	don’t know	yes	don’t know	yes	yes	don’t know	yes	yes
Farmer	none	none	Akan	Extended	1	rural	don’t know	don’t know	don’t know	don’t know	don’t know	don’t know	don’t know	don’t know	don’t know	don’t know
student	none	none	Akan	Extended	6months	urban	don’t know	don’t know	don’t know	don’t know	don’t know	don’t know	don’t know	don’t know	don’t know	don’t know
trader	none	shs	Akan	Extended	1	urban	inadequate	don’t know	Yes	don’t know	don’t know	yes	yes	don’t know	yes	no
student	none	JHS	mole-dagbani	Extended	3	rural	don’t know	don’t know	Yes	don’t know	don’t know	don’t know	don’t know	don’t know	yes	don’t know
trader	none	JHS	Akan	Extended	3	urban	inadequate	don’t know	don’t know	no	don’t know	no	don’t know	don’t know	yes	don’t know
trader	none	none	mole-dagbani	nuclear	6	urban	adequate	don’t know	Yes	don’t know	don’t know	don’t know	don’t know	don’t know	don’t know	don’t know
trader	none	none	Akan	Extended	5	urban	inadequate	don’t know	don’t know	don’t know	don’t know	don’t know	don’t know	don’t know	don’t know	don’t know
trader	none	none	Akan	Extended	6months	urban	don’t know	don’t know	don’t know	don’t know	don’t know	don’t know	don’t know	don’t know	don’t know	don’t know
trader	none	JHS	mole-dagbani	Extended	2	urban	inadequate	don’t know	don’t know	no	don’t know	yes	yes	don’t know	yes	don’t know
Farmer	none	none	mole-dagbani	Extended	2	urban	don’t know	don’t know	don’t know	don’t know	don’t know	don’t know	don’t know	don’t know	don’t know	don’t know
trader	none	JHS	mole-dagbani	nuclear	4	urban	don’t know	yes	don’t know	don’t know	yes	yes	don’t know	don’t know	yes	don’t know
trader	none	none	Akan	Extended	1	rural	don’t know	don’t know	don’t know	don’t know	don’t know	don’t know	don’t know	don’t know	don’t know	don’t know
Farmer	none	basic	Akan	Extended	3	rural	don’t know	no	don’t know	don’t know	don’t know	don’t know	don’t know	don’t know	don’t know	don’t know
unemployed	none	shs	Akan	Extended	1	urban	inadequate	no	Yes	don’t know	don’t know	yes	yes	don’t know	yes	don’t know
trader	none	shs	mole-dagbani	Extended	1	rural	inadequate	don’t know	Yes	yes	don’t know	yes	yes	don’t know	yes	yes
Farmer	none	none	Akan	Extended	1	rural	don’t know	don’t know	don’t know	don’t know	don’t know	don’t know	don’t know	don’t know	don’t know	don’t know
student	none	none	Akan	Extended	6months	urban	don’t know	don’t know	don’t know	don’t know	don’t know	don’t know	don’t know	don’t know	don’t know	don’t know
trader	none	shs	Akan	Extended	1	rural	inadequate	don’t know	Yes	don’t know	don’t know	yes	yes	don’t know	yes	no
trader	none	JHS	mole-dagbani	nuclear	8months	urban	inadequate	don’t know	Yes	don’t know	don’t know	don’t know	don’t know	don’t know	yes	don’t know
farmer	none	none	mole-dagbani	Extended	1	rural	don’t know	don’t know	don’t know	don’t know	don’t know	don’t know	don’t know	don’t know	don’t know	don’t know
Farmer	none	none	mole-dagbani	nuclear	4	urban	don’t know	don’t know	don’t know	don’t know	don’t know	yes	yes	don’t know	don’t know	don’t know
trader	none	JHS	Akan	nuclear	2	urban	don’t know	don’t know	don’t know	yes	don’t know	don’t know	don’t know	don’t know	yes	yes
trader	none	JHS	mole-dagbani	nuclear	8months	urban	inadequate	don’t know	don’t know	don’t know	don’t know	don’t know	don’t know	don’t know	yes	don’t know
farmer	none	none	mole-dagbani	Extended	1	rural	don’t know	don’t know	don’t know	don’t know	don’t know	don’t know	don’t know	don’t know	don’t know	don’t know
Farmer	none	none	mole-dagbani	nuclear	4	urban	don’t know	don’t know	don’t know	don’t know	don’t know	yes	yes	don’t know	don’t know	don’t know
trader	none	JHS	Akan	nuclear	2	urban	don’t know	don’t know	don’t know	yes	don’t know	don’t know	don’t know	don’t know	yes	yes
unemployed	none	shs	Akan	Extended	1	urban	inadequate	yes	Yes	don’t know	no	yes	yes	don’t know	yes	don’t know
Farmer	none	none	mole-dagbani	Extended	6	rural	adequate	don’t know	Yes	don’t know	don’t know	yes	yes	don’t know	yes	yes
farmer	none	none	Akan	Extended	2	rural	don’t know	don’t know	don’t know	don’t know	don’t know	don’t know	no	don’t know	yes	don’t know
Farmer	none	none	Akan	Extended	2	rural	don’t know	don’t know	don’t know	don’t know	no	no	don’t know	don’t know	yes	don’t know
Farmer	none	none	Akan	Extended	3	rural	don’t know	don’t know	don’t know	don’t know	don’t know	don’t know	no	don’t know	yes	don’t know
Farmer	none	none	Akan	Extended	1	rural	don’t know	don’t know	Yes	don’t know	don’t know	no	don’t know	don’t know	yes	don’t know
Farmer	none	none	mole-dagbani	nuclear	3	urban	don’t know	don’t know	don’t know	don’t know	don’t know	don’t know	don’t know	don’t know	yes	don’t know
teacher	>1000	none	Akan	nuclear	1	urban	don’t know	don’t know	Yes	yes	don’t know	yes	yes	don’t know	yes	yes
trader	none	basic	Akan	nuclear	8months	urban	don’t know	don’t know	don’t know	don’t know	no	no	don’t know	don’t know	don’t know	don’t know
None	none	shs	mole-dagbani	nuclear	2	urban	don’t know	don’t know	don’t know	don’t know	don’t know	don’t know	don’t know	don’t know	don’t know	don’t know
Farmer	none	none	Akan	Extended	4	rural	inadequate	don’t know	don’t know	don’t know	don’t know	don’t know	don’t know	don’t know	yes	don’t know
tailor	none	JHS	Akan	nuclear	15	urban	don’t know	no	don’t know	yes	don’t know	yes	yes	no	yes	yes
Farmer	none	basic	mole-dagbani	Extended	3	rural	don’t know	don’t know	Yes	don’t know	don’t know	don’t know	don’t know	don’t know	don’t know	don’t know
maison	none	JHS	Akan	nuclear	3	urban	adequate	don’t know	Yes	don’t know	don’t know	don’t know	don’t know	don’t know	don’t know	don’t know
trader	none	none	mole-dagbani	Extended	1	urban	don’t know	don’t know	don’t know	don’t know	don’t know	don’t know	don’t know	don’t know	don’t know	don’t know
Farmer	none	none	mole-dagbani	Extended	3	rural	inadequate	don’t know	Yes	don’t know	no	yes	yes	no	don’t know	don’t know
unemploy	none	none	mole-dagbani	Extended	3	urban	don’t know	don’t know	don’t know	don’t know	don’t know	don’t know	don’t know	don’t know	yes	don’t know
Farmer	none	none	Akan	extended	1	urban	don’t know	don’t know	don’t know	don’t know	don’t know	don’t know	don’t know	don’t know	don’t know	don’t know
Farmer	none	none	Akan	Extended	10	rural	don’t know	don’t know	Yes	yes	don’t know	don’t know	don’t know	no	yes	yes
trader	none	none	mole-dagbani	Extended	2	urban	adequate	yes	Yes	yes	don’t know	don’t know	don’t know	no	yes	yes
Farmer	none	none	mole-dagbani	Extended	5	rural	inadequate	yes	don’t know	no	don’t know	don’t know	don’t know	don’t know	yes	yes
Farmer	none	none	Akan	Extended	1	urban	don’t know	don’t know	don’t know	don’t know	don’t know	don’t know	don’t know	don’t know	don’t know	don’t know
Farmer	none	basic	Akan	nuclear	5	urban	inadequate	don’t know	no	don’t know	yes	yes	don’t know	don’t know	yes	don’t know
unemployed	none	basic	mole-dagbani	Extended	20	urban	inadequate	yes	Yes	yes	don’t know	yes	don’t know	don’t know	yes	don’t know
Farmer	none	none	mole-dagbani	Extended	3months	rural	don’t know	don’t know	don’t know	don’t know	don’t know	yes	yes	don’t know	don’t know	don’t know
Farmer	none	none	mole-dagbani	Extended	6	rural	adequate	don’t know	Yes	don’t know	don’t know	yes	yes	don’t know	yes	yes
farmer	none	none	Akan	Extended	2	rural	don’t know	don’t know	don’t know	don’t know	don’t know	don’t know	don’t know	don’t know	yes	don’t know
Farmer	none	none	Akan	Extended	2	rural	don’t know	don’t know	don’t know	don’t know	no	don’t know	don’t know	don’t know	yes	don’t know
Farmer	none	none	Akan	Extended	3	rural	don’t know	don’t know	don’t know	don’t know	don’t know	don’t know	no	don’t know	yes	don’t know
Farmer	none	none	Akan	Extended	6	rural	don’t know	don’t know	Yes	no	no	no	don’t know	don’t know	yes	don’t know
Farmer	none	none	mole-dagbani	nuclear	3	urban	don’t know	don’t know	don’t know	don’t know	don’t know	don’t know	don’t know	don’t know	yes	don’t know
teacher	>1000	tetiary	Akan	nuclear	5	urban	adequate	don’t know	Yes	yes	don’t know	yes	yes	don’t know	yes	yes
trader	none	basic	Akan	nuclear	8months	urban	don’t know	don’t know	don’t know	don’t know	don’t know	don’t know	don’t know	don’t know	don’t know	don’t know
public servant	<500	shs	mole-dagbani	nuclear	2	urban	don’t know	don’t know	don’t know	no	no	no	no	don’t know	don’t know	don’t know
Farmer	none	none	mole-dagbani	Extended	4	rural	inadequate	don’t know	don’t know	don’t know	don’t know	don’t know	don’t know	don’t know	yes	don’t know
tailor	none	JHS	Akan	nuclear	15	urban	don’t know	no	don’t know	yes	don’t know	yes	yes	no	yes	yes
Farmer	none	none	mole-dagbani	Extended	6	rural	don’t know	don’t know	Yes	don’t know	no	yes	yes	don’t know	yes	yes
farmer	none	none	Akan	Extended	2	rural	don’t know	don’t know	don’t know	don’t know	don’t know	don’t know	don’t know	don’t know	yes	don’t know
Farmer	none	none	mole-dagbani	Extended	2	rural	don’t know	don’t know	don’t know	don’t know	no	don’t know	no	don’t know	yes	don’t know
Farmer	none	none	mole-dagbani	Extended	3	rural	don’t know	don’t know	don’t know	no	don’t know	no	don’t know	don’t know	yes	don’t know
Farmer	none	none	Akan	Extended	6	rural	don’t know	don’t know	Yes	don’t know	no	don’t know	don’t know	don’t know	yes	don’t know
Farmer	none	none	mole-dagbani	nuclear	3	urban	don’t know	don’t know	don’t know	don’t know	no	no	don’t know	don’t know	yes	don’t know
teacher	>1000	none	Akan	nuclear	5	urban	don’t know	don’t know	don’t know	yes	yes	yes	yes	don’t know	yes	yes
trader	none	basic	Akan	nuclear	8months	urban	don’t know	don’t know	don’t know	don’t know	don’t know	don’t know	don’t know	don’t know	don’t know	don’t know
None	none	shs	mole-dagbani	nuclear	2	urban	don’t know	don’t know	don’t know	no	no	no	don’t know	don’t know	don’t know	don’t know
Farmer	none	none	mole-dagbani	Extended	4	rural	inadequate	don’t know	don’t know	don’t know	don’t know	don’t know	don’t know	don’t know	yes	don’t know
tailor	none	JHS	Akan	nuclear	15	urban	adequate	yes	don’t know	yes	don’t know	yes	yes	don’t know	yes	yes
Farmer	none	none	mole-dagbani	Extended	3	rural	adequate	don’t know	Yes	don’t know	no	don’t know	don’t know	don’t know	don’t know	don’t know
maison	none	JHS	Akan	nuclear	3	urban	adequate	don’t know	don’t know	don’t know	don’t know	don’t know	don’t know	don’t know	don’t know	don’t know
trader	none	none	mole-dagbani	Extended	1	urban	don’t know	don’t know	don’t know	don’t know	don’t know	don’t know	don’t know	don’t know	don’t know	don’t know
Farmer	none	none	mole-dagbani	Extended	3	rural	inadequate	don’t know	Yes	don’t know	don’t know	yes	yes	don’t know	don’t know	don’t know
unemploy	none	none	mole-dagbani	Extended	3	urban	don’t know	don’t know	don’t know	don’t know	don’t know	don’t know	don’t know	don’t know	yes	don’t know
Farmer	none	none	Akan	extended	1	urban	don’t know	don’t know	don’t know	don’t know	don’t know	don’t know	don’t know	don’t know	don’t know	don’t know
Farmer	none	none	mole-dagbani	Extended	10	rural	don’t know	don’t know	Yes	yes	no	don’t know	don’t know	no	yes	yes
trader	none	none	mole-dagbani	Extended	2	urban	adequate	yes	don’t know	yes	don’t know	don’t know	don’t know	don’t know	yes	yes
Farmer	none	none	mole-dagbani	Extended	5	rural	inadequate	yes	Yes	don’t know	don’t know	don’t know	don’t know	don’t know	yes	yes
Farmer	none	none	Akan	Extended	1	urban	don’t know	don’t know	don’t know	don’t know	don’t know	don’t know	don’t know	don’t know	don’t know	don’t know
Farmer	none	basic	Akan	nuclear	5	urban	inadequate	don’t know	no	no	don’t know	yes	no	don’t know	yes	don’t know
unemployed	none	basic	mole-dagbani	Extended	17	urban	inadequate	yes	Yes	yes	don’t know	yes	don’t know	don’t know	yes	don’t know
Farmer	none	none	mole-dagbani	Extended	3months	rural	don’t know	don’t know	don’t know	don’t know	don’t know	yes	yes	don’t know	don’t know	don’t know
Farmer	none	none	mole-dagbani	Extended	1	rural	don’t know	don’t know	don’t know	don’t know	don’t know	don’t know	don’t know	don’t know	don’t know	don’t know
Farmer	none	basic	mole-dagbani	Extended	1	rural	don’t know	don’t know	don’t know	don’t know	don’t know	don’t know	don’t know	don’t know	don’t know	don’t know
Farmer	none	none	mole-dagbani	Extended	4	urban	inadequate	don’t know	don’t know	yes	don’t know	yes	yes	don’t know	yes	don’t know
Farmer	none	none	mole-dagbani	Extended	4	urban	inadequate	don’t know	Yes	don’t know	don’t know	don’t know	don’t know	don’t know	don’t know	don’t know
Farmer	none	none	mole-dagbani	Extended	3	rural	inadequate	don’t know	don’t know	don’t know	don’t know	don’t know	don’t know	don’t know	don’t know	don’t know
Farmer	none	none	Akan	Extended	2	rural	adequate	don’t know	don’t know	don’t know	don’t know	don’t know	don’t know	don’t know	don’t know	don’t know
Farmer	none	none	mole-dagbani	Extended	2	rural	inadequate	don’t know	don’t know	don’t know	don’t know	don’t know	don’t know	don’t know	don’t know	don’t know
trader	none	JHS	Akan	Extended	8months	urban	inadequate	yes	don’t know	yes	no	yes	yes	don’t know	yes	yes
Farmer	none	none	Akan	nuclear	5months	urban	don’t know	don’t know	don’t know	don’t know	don’t know	don’t know	don’t know	don’t know	don’t know	don’t know
Farmer	none	none	mole-dagbani	Extended	6	urban	inadequate	don’t know	Yes	yes	don’t know	don’t know	don’t know	don’t know	yes	yes
Farmer	none	none	mole-dagbani	Extended	2	rural	don’t know	don’t know	don’t know	don’t know	don’t know	don’t know	don’t know	don’t know	don’t know	don’t know
Farmer	none	none	mole-dagbani	Extended	5	urban	don’t know	don’t know	don’t know	don’t know	don’t know	don’t know	don’t know	don’t know	don’t know	don’t know
Farmer	none	none	Akan	Extended	15	rural	don’t know	yes	don’t know	don’t know	don’t know	don’t know	don’t know	don’t know	yes	yes
Farmer	none	none	Akan	Extended	6	rural	don’t know	no	Yes	yes	don’t know	don’t know	don’t know	don’t know	yes	yes
Farmer	none	none	mole-dagbani	Extended	2	rural	don’t know	don’t know	don’t know	don’t know	don’t know	don’t know	don’t know	don’t know	don’t know	don’t know
tailor	none	none	mole-dagbani	Extended	5	urban	don’t know	don’t know	don’t know	don’t know	don’t know	don’t know	don’t know	don’t know	don’t know	yes
Farmer	none	none	mole-dagbani	Extended	5	rural	don’t know	don’t know	don’t know	don’t know	don’t know	yes	yes	don’t know	no	yes
unemp	none	none	Akan	Extended	6months	rural	don’t know	don’t know	don’t know	don’t know	don’t know	don’t know	don’t know	don’t know	yes	don’t know
trader	none	none	Akan	Extended	1month	rural	don’t know	don’t know	don’t know	don’t know	don’t know	don’t know	don’t know	don’t know	don’t know	don’t know
Farmer	none	none	Akan	Extended	3	rural	don’t know	don’t know	don’t know	don’t know	don’t know	don’t know	don’t know	don’t know	don’t know	don’t know
Farmer	none	none	Akan	Extended	3months	rural	don’t know	don’t know	don’t know	don’t know	don’t know	don’t know	don’t know	don’t know	yes	yes
Farmer	none	none	Akan	Extended	2	rural	don’t know	don’t know	don’t know	don’t know	don’t know	don’t know	don’t know	don’t know	don’t know	don’t know
trader	none	none	Akan	Extended	3months	urban	inadequate	don’t know	don’t know	don’t know	don’t know	don’t know	don’t know	don’t know	yes	no
Farmer	none	none	Akan	Extended	2	urban	don’t know	don’t know	don’t know	don’t know	don’t know	don’t know	don’t know	don’t know	don’t know	don’t know
farmer	none	none	Akan	Extended	4	urban	inadequate	don’t know	Yes	yes	don’t know	yes	yes	don’t know	yes	don’t know
Farmer	none	none	Akan	Extended	5months	rural	don’t know	don’t know	don’t know	don’t know	don’t know	don’t know	don’t know	don’t know	don’t know	don’t know
trader	none	none	Akan	nuclear	1	urban	don’t know	don’t know	don’t know	don’t know	don’t know	yes	yes	don’t know	yes	yes
trader	none	none	Akan	Extended	2	urban	don’t know	don’t know	don’t know	don’t know	don’t know	don’t know	don’t know	don’t know	don’t know	don’t know
Farmer	none	none	Akan	Extended	1	rural	don’t know	don’t know	don’t know	don’t know	don’t know	yes	yes	don’t know	yes	yes
Farmer	none	none	Akan	Extended	4	rural	don’t know	don’t know	don’t know	don’t know	don’t know	don’t know	don’t know	don’t know	don’t know	don’t know
Farmer	none	none	Akan	Extended	3	rural	don’t know	don’t know	don’t know	don’t know	don’t know	don’t know	don’t know	don’t know	don’t know	don’t know
Farmer	none	none	Akan	Extended	5	rural	don’t know	yes	don’t know	don’t know	don’t know	don’t know	don’t know	don’t know	yes	yes
Farmer	none	none	Akan	Extended	6	rural	don’t know	no	Yes	yes	don’t know	don’t know	don’t know	don’t know	yes	yes
Farmer	none	none	mole-dagbani	Extended	2	rural	don’t know	don’t know	don’t know	don’t know	don’t know	don’t know	don’t know	don’t know	don’t know	don’t know
tailor	none	none	mole-dagbani	Extended	5	urban	don’t know	don’t know	don’t know	don’t know	don’t know	don’t know	don’t know	don’t know	don’t know	yes
Farmer	none	none	mole-dagbani	Extended	5	rural	don’t know	don’t know	don’t know	don’t know	don’t know	yes	yes	don’t know	no	yes
Farmer	none	none	mole-dagbani	Extended	6	rural	adequate	don’t know	don’t know	don’t know	no	yes	yes	don’t know	yes	yes
farmer	none	none	Akan	Extended	2	rural	don’t know	don’t know	don’t know	no	don’t know	don’t know	don’t know	don’t know	yes	don’t know
Farmer	none	none	Akan	Extended	2	rural	don’t know	don’t know	don’t know	no	don’t know	no	don’t know	don’t know	yes	don’t know
Farmer	none	none	Akan	Extended	3	rural	don’t know	don’t know	don’t know	no	don’t know	don’t know	don’t know	don’t know	yes	don’t know
Farmer	none	none	mole-dagbani	Extended	6	rural	adequate	don’t know	Yes	no	don’t know	yes	yes	don’t know	yes	yes
farmer	none	none	Akan	Extended	2	rural	don’t know	don’t know	don’t know	no	no	don’t know	no	don’t know	yes	don’t know
Farmer	none	none	Akan	Extended	2	rural	don’t know	don’t know	don’t know	no	don’t know	don’t know	don’t know	don’t know	yes	don’t know
Farmer	none	none	Akan	Extended	3	rural	don’t know	don’t know	don’t know	no	no	no	no	don’t know	yes	don’t know
Farmer	none	none	Akan	Extended	6	rural	don’t know	don’t know	Yes	no	don’t know	don’t know	don’t know	don’t know	yes	don’t know
Farmer	none	none	mole-dagbani	nuclear	3	urban	don’t know	don’t know	don’t know	no	don’t know	no	no	don’t know	yes	don’t know
teacher	>1000	tetiary	Akan	nuclear	5	urban	don’t know	don’t know	don’t know	yes	yes	yes	yes	don’t know	yes	yes
trader	none	none	Akan	nuclear	8months	urban	don’t know	don’t know	don’t know	don’t know	no	don’t know	don’t know	don’t know	don’t know	don’t know
public servant	<500	shs	mole-dagbani	nuclear	2	urban	don’t know	don’t know	don’t know	no	don’t know	no	no	don’t know	don’t know	don’t know
Farmer	none	none	Akan	Extended	4	rural	inadequate	don’t know	don’t know	no	don’t know	don’t know	don’t know	don’t know	yes	don’t know
tailor	none	JHS	Akan	nuclear	15	urban	adequate	yes	Yes	yes	no	yes	yes	don’t know	yes	yes
Farmer	none	none	mole-dagbani	Extended	3	rural	adequate	don’t know	don’t know	no	don’t know	don’t know	don’t know	don’t know	don’t know	don’t know
maison	none	JHS	Akan	nuclear	3	urban	don’t know	don’t know	Yes	no	don’t know	don’t know	don’t know	don’t know	don’t know	don’t know
trader	none	none	mole-dagbani	Extended	1	urban	don’t know	don’t know	don’t know	don’t know	don’t know	don’t know	don’t know	don’t know	don’t know	don’t know
Farmer	none	none	mole-dagbani	Extended	3	rural	inadequate	don’t know	don’t know	don’t know	no	yes	yes	don’t know	don’t know	don’t know
unemploy	none	none	mole-dagbani	Extended	3	urban	don’t know	don’t know	don’t know	don’t know	don’t know	don’t know	don’t know	don’t know	yes	don’t know
Farmer	none	none	Akan	extended	1	urban	don’t know	don’t know	don’t know	don’t know	don’t know	don’t know	don’t know	don’t know	don’t know	don’t know
Farmer	none	none	Akan	Extended	10	rural	don’t know	don’t know	Yes	yes	don’t know	don’t know	don’t know	don’t know	yes	yes
trader	none	none	mole-dagbani	Extended	2	urban	adequate	yes	don’t know	yes	don’t know	don’t know	don’t know	no	yes	yes
Farmer	none	none	mole-dagbani	Extended	5	rural	inadequate	yes	Yes	no	don’t know	don’t know	don’t know	don’t know	yes	yes
Farmer	none	none	Akan	Extended	1	urban	don’t know	don’t know	don’t know	don’t know	don’t know	don’t know	don’t know	don’t know	don’t know	don’t know
Farmer	none	none	Akan	nuclear	5	urban	inadequate	don’t know	no	don’t know	don’t know	yes	don’t know	don’t know	yes	don’t know
unemployed	none	basic	mole-dagbani	Extended	18	urban	inadequate	yes	don’t know	yes	don’t know	yes	don’t know	don’t know	yes	don’t know
Farmer	none	none	mole-dagbani	Extended	3months	rural	don’t know	don’t know	don’t know	don’t know	don’t know	yes	yes	don’t know	don’t know	don’t know
Farmer	none	none	mole-dagbani	Extended	1	rural	don’t know	don’t know	don’t know	don’t know	don’t know	don’t know	don’t know	don’t know	don’t know	don’t know
Farmer	none	basic	mole-dagbani	Extended	1	rural	don’t know	don’t know	don’t know	don’t know	don’t know	don’t know	don’t know	don’t know	don’t know	don’t know
Farmer	none	none	mole-dagbani	Extended	4	urban	inadequate	don’t know	Yes	yes	no	yes	yes	don’t know	yes	don’t know
Farmer	none	none	mole-dagbani	Extended	4	urban	inadequate	don’t know	don’t know	don’t know	don’t know	don’t know	don’t know	don’t know	don’t know	don’t know
Farmer	none	none	mole-dagbani	Extended	3	rural	inadequate	don’t know	don’t know	don’t know	don’t know	don’t know	don’t know	don’t know	don’t know	don’t know
Farmer	none	none	mole-dagbani	Extended	6	rural	don’t know	don’t know	Yes	no	don’t know	yes	yes	don’t know	yes	yes
farmer	none	none	Akan	Extended	2	rural	don’t know	don’t know	don’t know	no	no	don’t know	no	don’t know	yes	don’t know
Farmer	none	none	Akan	Extended	2	rural	don’t know	don’t know	don’t know	no	don’t know	no	don’t know	don’t know	yes	don’t know
Farmer	none	none	Akan	Extended	3	rural	don’t know	don’t know	don’t know	no	no	don’t know	no	don’t know	yes	don’t know
Farmer	none	none	Akan	Extended	6	rural	don’t know	don’t know	don’t know	no	don’t know	no	don’t know	don’t know	yes	don’t know
Farmer	none	none	mole-dagbani	nuclear	3	urban	don’t know	don’t know	don’t know	no	no	don’t know	no	don’t know	yes	don’t know
teacher	none	tetiary	Akan	nuclear	5	urban	adequate	don’t know	Yes	don’t know	yes	yes	yes	don’t know	yes	yes
trader	none	basic	Akan	nuclear	8months	urban	don’t know	don’t know	don’t know	no	don’t know	no	don’t know	don’t know	don’t know	don’t know
None	none	shs	mole-dagbani	nuclear	2	urban	don’t know	don’t know	don’t know	no	no	don’t know	no	don’t know	don’t know	don’t know
Farmer	none	none	Akan	Extended	4	rural	inadequate	don’t know	don’t know	no	don’t know	don’t know	don’t know	don’t know	yes	don’t know
tailor	none	JHS	Akan	nuclear	6	urban	adequate	yes	Yes	yes	don’t know	yes	yes	no	yes	yes
Farmer	none	none	mole-dagbani	Extended	3	rural	don’t know	don’t know	Yes	no	no	don’t know	don’t know	don’t know	don’t know	don’t know
maison	none	JHS	Akan	nuclear	3	urban	adequate	don’t know	Yes	no	don’t know	don’t know	don’t know	don’t know	don’t know	don’t know
trader	none	none	mole-dagbani	Extended	1	urban	don’t know	don’t know	don’t know	don’t know	don’t know	don’t know	don’t know	don’t know	don’t know	don’t know
Farmer	none	none	mole-dagbani	Extended	3	rural	inadequate	don’t know	Yes	don’t know	don’t know	yes	yes	no	don’t know	don’t know
unemploy	none	none	mole-dagbani	Extended	3	urban	don’t know	don’t know	don’t know	don’t know	don’t know	don’t know	don’t know	don’t know	yes	don’t know
Farmer	none	none	Akan	extended	1	urban	don’t know	don’t know	don’t know	don’t know	don’t know	don’t know	don’t know	don’t know	don’t know	don’t know
Farmer	none	none	Akan	Extended	10	rural	don’t know	don’t know	don’t know	don’t know	no	don’t know	don’t know	no	yes	yes
trader	none	none	mole-dagbani	Extended	2	urban	don’t know	yes	Yes	yes	don’t know	don’t know	don’t know	no	yes	yes
Farmer	none	none	mole-dagbani	Extended	6	rural	adequate	don’t know	Yes	no	don’t know	yes	yes	don’t know	yes	yes
farmer	none	none	Akan	Extended	2	rural	don’t know	don’t know	don’t know	don’t know	no	no	don’t know	don’t know	yes	don’t know
Farmer	none	none	Akan	Extended	2	rural	don’t know	don’t know	don’t know	no	don’t know	don’t know	no	don’t know	yes	don’t know
Farmer	none	none	Akan	Extended	3	rural	don’t know	don’t know	don’t know	no	no	no	don’t know	don’t know	yes	don’t know
Farmer	none	none	Akan	Extended	6	rural	don’t know	don’t know	Yes	no	don’t know	don’t know	don’t know	don’t know	yes	don’t know
Farmer	none	none	mole-dagbani	nuclear	3	urban	don’t know	don’t know	don’t know	no	no	no	don’t know	don’t know	yes	don’t know
teacher	none	none	Akan	nuclear	5	urban	don’t know	don’t know	don’t know	don’t know	don’t know	yes	yes	don’t know	yes	yes
trader	none	basic	Akan	nuclear	8months	urban	don’t know	don’t know	don’t know	no	don’t know	don’t know	don’t know	don’t know	don’t know	don’t know
public servant	<500	shs	mole-dagbani	nuclear	2	urban	adequate	don’t know	don’t know	don’t know	no	no	no	don’t know	don’t know	don’t know
Farmer	none	none	Akan	Extended	4	rural	inadequate	don’t know	don’t know	no	don’t know	don’t know	don’t know	don’t know	yes	don’t know
tailor	none	JHS	Akan	nuclear	15	urban	don’t know	yes	Yes	yes	don’t know	yes	yes	no	yes	yes
Farmer	none	basic	mole-dagbani	Extended	3	rural	adequate	don’t know	Yes	no	don’t know	don’t know	don’t know	don’t know	don’t know	don’t know
maison	none	JHS	Akan	nuclear	3	urban	don’t know	don’t know	don’t know	no	don’t know	don’t know	don’t know	don’t know	don’t know	don’t know
Farmer	none	none	mole-dagbani	Extended	6	rural	adequate	don’t know	Yes	no	no	yes	yes	don’t know	yes	yes
farmer	none	none	Akan	Extended	2	rural	don’t know	don’t know	don’t know	no	don’t know	don’t know	don’t know	don’t know	yes	don’t know
Farmer	none	none	Akan	Extended	2	rural	don’t know	don’t know	don’t know	don’t know	don’t know	no	don’t know	don’t know	yes	don’t know
Farmer	none	none	Akan	Extended	3	rural	don’t know	don’t know	don’t know	no	no	don’t know	don’t know	don’t know	yes	don’t know
Farmer	none	none	Akan	Extended	6	rural	don’t know	don’t know	Yes	no	don’t know	no	don’t know	don’t know	yes	don’t know
Farmer	none	none	mole-dagbani	nuclear	3	urban	don’t know	don’t know	don’t know	no	no	don’t know	don’t know	don’t know	yes	don’t know
teacher	none	tetiary	Akan	nuclear	5	urban	don’t know	don’t know	don’t know	don’t know	yes	yes	yes	don’t know	yes	yes
trader	none	none	Akan	nuclear	8months	urban	don’t know	don’t know	don’t know	no	don’t know	no	don’t know	don’t know	don’t know	don’t know
public servant	<500	shs	mole-dagbani	nuclear	2	urban	adequate	don’t know	don’t know	no	no	don’t know	don’t know	don’t know	don’t know	don’t know
Farmer	none	none	Akan	Extended	4	rural	inadequate	don’t know	don’t know	don’t know	don’t know	don’t know	don’t know	don’t know	yes	don’t know
tailor	none	JHS	Akan	nuclear	7	urban	adequate	no	Yes	yes	don’t know	yes	yes	no	yes	yes
Farmer	none	basic	mole-dagbani	Extended	3	rural	adequate	don’t know	don’t know	no	no	don’t know	don’t know	don’t know	don’t know	don’t know
maison	none	JHS	Akan	nuclear	3	urban	adequate	don’t know	Yes	no	don’t know	don’t know	don’t know	don’t know	don’t know	don’t know
trader	none	none	mole-dagbani	Extended	1	urban	don’t know	don’t know	don’t know	don’t know	don’t know	don’t know	don’t know	don’t know	don’t know	don’t know
Farmer	none	none	mole-dagbani	Extended	3	rural	inadequate	don’t know	don’t know	don’t know	don’t know	yes	yes	no	don’t know	don’t know
unemploy	none	none	mole-dagbani	Extended	3	urban	don’t know	don’t know	don’t know	don’t know	don’t know	don’t know	don’t know	don’t know	yes	don’t know
Farmer	none	none	Akan	extended	1	urban	don’t know	don’t know	don’t know	don’t know	don’t know	don’t know	don’t know	don’t know	don’t know	don’t know
Farmer	none	none	Akan	Extended	10	rural	don’t know	don’t know	Yes	don’t know	no	don’t know	don’t know	no	yes	yes
trader	none	none	mole-dagbani	Extended	2	urban	don’t know	yes	Yes	yes	don’t know	don’t know	don’t know	no	yes	yes
Farmer	none	none	mole-dagbani	Extended	5	rural	inadequate	yes	Yes	no	don’t know	don’t know	don’t know	don’t know	yes	yes
Farmer	none	none	Akan	Extended	1	urban	don’t know	don’t know	don’t know	don’t know	don’t know	don’t know	don’t know	don’t know	don’t know	don’t know
Farmer	none	basic	Akan	nuclear	5	urban	inadequate	don’t know	no	no	don’t know	yes	don’t know	don’t know	yes	don’t know
unemployed	none	none	mole-dagbani	Extended	15	urban	inadequate	yes	don’t know	don’t know	don’t know	yes	don’t know	don’t know	yes	don’t know
Farmer	none	none	mole-dagbani	Extended	3months	rural	don’t know	don’t know	don’t know	don’t know	don’t know	yes	yes	don’t know	don’t know	don’t know
Farmer	none	basic	mole-dagbani	Extended	1	rural	don’t know	don’t know	don’t know	don’t know	don’t know	don’t know	don’t know	don’t know	don’t know	don’t know
Farmer	none	basic	mole-dagbani	Extended	1	rural	don’t know	don’t know	don’t know	don’t know	don’t know	don’t know	don’t know	don’t know	don’t know	don’t know
Farmer	none	none	mole-dagbani	Extended	4	urban	inadequate	don’t know	Yes	yes	no	yes	yes	don’t know	yes	don’t know
Farmer	none	none	mole-dagbani	Extended	4	urban	inadequate	don’t know	Yes	don’t know	don’t know	don’t know	don’t know	don’t know	don’t know	don’t know
Farmer	none	none	mole-dagbani	Extended	3	rural	inadequate	don’t know	don’t know	don’t know	don’t know	don’t know	don’t know	don’t know	don’t know	don’t know
Farmer	none	none	Akan	Extended	2	rural	adequate	don’t know	don’t know	don’t know	don’t know	don’t know	don’t know	don’t know	don’t know	don’t know
Farmer	none	none	mole-dagbani	Extended	2	rural	inadequate	don’t know	don’t know	don’t know	don’t know	don’t know	don’t know	don’t know	don’t know	don’t know
trader	none	JHS	Akan	Extended	8months	urban	inadequate	yes	Yes	don’t know	no	yes	yes	don’t know	yes	yes
Farmer	none	none	Akan	nuclear	5months	urban	don’t know	don’t know	don’t know	don’t know	don’t know	don’t know	don’t know	don’t know	don’t know	don’t know
Farmer	none	none	mole-dagbani	Extended	6	urban	inadequate	don’t know	Yes	yes	don’t know	don’t know	don’t know	don’t know	yes	yes
Farmer	none	none	mole-dagbani	Extended	2	rural	don’t know	don’t know	don’t know	don’t know	don’t know	don’t know	don’t know	don’t know	don’t know	don’t know
Farmer	none	none	mole-dagbani	Extended	5	urban	don’t know	don’t know	don’t know	don’t know	don’t know	don’t know	don’t know	don’t know	don’t know	don’t know
Farmer	none	none	Akan	Extended	15	rural	don’t know	yes	Yes	don’t know	don’t know	don’t know	don’t know	don’t know	yes	yes
Farmer	none	none	Akan	Extended	6	rural	don’t know	yes	Yes	yes	don’t know	don’t know	don’t know	don’t know	yes	yes
Farmer	none	none	mole-dagbani	Extended	2	rural	don’t know	don’t know	don’t know	don’t know	don’t know	don’t know	don’t know	don’t know	don’t know	don’t know
tailor	none	none	mole-dagbani	Extended	5	urban	don’t know	don’t know	don’t know	don’t know	don’t know	don’t know	don’t know	don’t know	don’t know	yes
Farmer	none	none	mole-dagbani	Extended	5	rural	don’t know	don’t know	don’t know	don’t know	don’t know	yes	yes	don’t know	no	yes
unemp	none	none	Akan	Extended	6months	rural	don’t know	don’t know	don’t know	don’t know	don’t know	don’t know	don’t know	don’t know	yes	don’t know
trader	none	none	Akan	Extended	1month	rural	don’t know	don’t know	don’t know	don’t know	don’t know	don’t know	don’t know	don’t know	don’t know	don’t know
Farmer	none	none	mole-dagbani	Extended	6	rural	adequate	don’t know	Yes	no	no	yes	yes	don’t know	yes	yes
farmer	none	none	Akan	Extended	2	rural	don’t know	don’t know	don’t know	no	no	no	don’t know	don’t know	yes	don’t know
Farmer	none	none	Akan	Extended	2	rural	don’t know	don’t know	don’t know	don’t know	no	don’t know	don’t know	don’t know	yes	don’t know
Farmer	none	none	Akan	Extended	3	rural	don’t know	don’t know	don’t know	no	no	no	don’t know	don’t know	yes	don’t know
Farmer	none	none	Akan	Extended	6	rural	don’t know	don’t know	Yes	no	no	don’t know	don’t know	don’t know	yes	don’t know
Farmer	none	none	mole-dagbani	nuclear	3	urban	don’t know	don’t know	don’t know	no	no	no	don’t know	don’t know	yes	don’t know
teacher	none	none	Akan	nuclear	5	urban	adequate	don’t know	Yes	don’t know	yes	yes	yes	don’t know	yes	yes
trader	none	none	Akan	nuclear	8months	urban	don’t know	don’t know	don’t know	no	no	don’t know	no	don’t know	don’t know	don’t know
None	none	shs	mole-dagbani	nuclear	2	urban	adequate	don’t know	don’t know	no	no	no	don’t know	don’t know	don’t know	don’t know
Farmer	none	none	Akan	Extended	4	rural	inadequate	don’t know	don’t know	no	don’t know	don’t know	don’t know	don’t know	yes	don’t know
tailor	none	JHS	Akan	nuclear	10	urban	don’t know	no	Yes	yes	no	yes	yes	no	yes	yes
Farmer	none	basic	mole-dagbani	Extended	3	rural	adequate	don’t know	Yes	don’t know	no	don’t know	don’t know	don’t know	don’t know	don’t know
maison	none	JHS	Akan	nuclear	3	urban	don’t know	don’t know	Yes	no	don’t know	don’t know	don’t know	don’t know	don’t know	don’t know
trader	none	none	mole-dagbani	Extended	1	urban	don’t know	don’t know	don’t know	don’t know	don’t know	don’t know	don’t know	don’t know	don’t know	don’t know
Farmer	none	none	mole-dagbani	Extended	3	rural	inadequate	don’t know	Yes	don’t know	no	yes	yes	no	don’t know	don’t know
unemploy	none	none	mole-dagbani	Extended	3	urban	don’t know	don’t know	don’t know	don’t know	don’t know	don’t know	don’t know	don’t know	yes	don’t know
Farmer	none	none	Akan	extended	1	urban	don’t know	don’t know	don’t know	don’t know	don’t know	don’t know	don’t know	don’t know	don’t know	don’t know
Farmer	none	none	Akan	Extended	10	rural	don’t know	don’t know	Yes	don’t know	no	don’t know	don’t know	no	yes	yes
trader	none	none	mole-dagbani	Extended	2	urban	adequate	no	Yes	yes	don’t know	don’t know	don’t know	no	yes	yes
Farmer	none	none	mole-dagbani	Extended	5	rural	inadequate	no	Yes	no	don’t know	don’t know	don’t know	don’t know	yes	yes
Farmer	none	none	Akan	Extended	1	urban	don’t know	don’t know	don’t know	don’t know	don’t know	don’t know	don’t know	don’t know	don’t know	don’t know
Farmer	none	basic	Akan	nuclear	5	urban	inadequate	don’t know	no	no	yes	yes	don’t know	don’t know	yes	don’t know
unemployed	none	none	mole-dagbani	Extended	7	urban	inadequate	yes	Yes	don’t know	don’t know	yes	don’t know	don’t know	yes	don’t know
Farmer	none	none	mole-dagbani	Extended	3months	rural	don’t know	don’t know	don’t know	don’t know	don’t know	yes	yes	don’t know	don’t know	don’t know
Farmer	none	basic	mole-dagbani	Extended	1	rural	don’t know	don’t know	don’t know	don’t know	don’t know	don’t know	don’t know	don’t know	don’t know	don’t know
Farmer	none	basic	mole-dagbani	Extended	1	rural	don’t know	don’t know	don’t know	don’t know	don’t know	don’t know	don’t know	don’t know	don’t know	don’t know
Farmer	none	none	mole-dagbani	Extended	4	urban	inadequate	don’t know	Yes	yes	no	yes	yes	don’t know	yes	don’t know
Farmer	none	none	mole-dagbani	Extended	4	urban	inadequate	don’t know	Yes	don’t know	don’t know	don’t know	don’t know	don’t know	don’t know	don’t know
Farmer	none	none	mole-dagbani	Extended	3	rural	inadequate	don’t know	don’t know	don’t know	don’t know	don’t know	don’t know	don’t know	don’t know	don’t know
Farmer	none	none	Akan	Extended	2	rural	don’t know	don’t know	don’t know	don’t know	don’t know	don’t know	don’t know	don’t know	don’t know	don’t know
Farmer	none	none	mole-dagbani	Extended	2	rural	inadequate	don’t know	don’t know	don’t know	don’t know	don’t know	don’t know	don’t know	don’t know	don’t know
trader	none	JHS	Akan	Extended	8months	urban	inadequate	no	Yes	don’t know	no	yes	yes	don’t know	yes	yes
Farmer	none	none	Akan	nuclear	5months	urban	don’t know	don’t know	don’t know	don’t know	don’t know	don’t know	don’t know	don’t know	don’t know	don’t know
Farmer	none	none	mole-dagbani	Extended	6	urban	inadequate	don’t know	Yes	yes	don’t know	don’t know	don’t know	don’t know	yes	yes
Farmer	none	none	mole-dagbani	Extended	2	rural	don’t know	don’t know	don’t know	don’t know	don’t know	don’t know	don’t know	don’t know	don’t know	don’t know
Farmer	none	none	mole-dagbani	Extended	5	urban	don’t know	don’t know	don’t know	don’t know	don’t know	don’t know	don’t know	don’t know	don’t know	don’t know
Farmer	none	none	Akan	Extended	2	rural	adequate	don’t know	don’t know	don’t know	don’t know	don’t know	don’t know	don’t know	don’t know	don’t know
Farmer	none	none	Akan	Extended	4	rural	don’t know	don’t know	don’t know	no	no	don’t know	don’t know	don’t know	yes	don’t know
Farmer	none	none	Akan	Extended	4	rural	don’t know	don’t know	don’t know	no	no	no	don’t know	don’t know	yes	don’t know
Farmer	none	none	Akan	Extended	7	urban	don’t know	don’t know	Yes	don’t know	no	yes	yes	don’t know	yes	yes
Farmer	none	none	Akan	Extended	12	rural	inadequate	don’t know	Yes	don’t know	don’t know	don’t know	don’t know	don’t know	yes	don’t know
Farmer	none	none	Akan	Extended	17	rural	don’t know	don’t know	Yes	yes	yes	don’t know	don’t know	don’t know	yes	yes
Farmer	none	basic	Akan	Extended	1	rural	inadequate	don’t know	Yes	don’t know	don’t know	don’t know	don’t know	don’t know	yes	don’t know
Farmer	none	none	Akan	Extended	1	rural	adequate	don’t know	Yes	don’t know	no	don’t know	don’t know	don’t know	don’t know	don’t know
unemploy	none	none	Akan	Extended	5	rural	inadequate	don’t know	Yes	yes	don’t know	don’t know	don’t know	don’t know	yes	yes
Farmer	none	none	akan	Extended	8	rural	inadequate	don’t know	Yes	don’t know	don’t know	yes	don’t know	don’t know	yes	yes
Farmer	none	none	Akan	Extended	1	rural	don’t know	don’t know	don’t know	don’t know	don’t know	don’t know	don’t know	don’t know	don’t know	don’t know
Farmer	none	none	Akan	Extended	1	rural	don’t know	don’t know	don’t know	don’t know	don’t know	don’t know	don’t know	don’t know	don’t know	don’t know
Farmer	none	none	Akan	Extended	2	rural	don’t know	don’t know	don’t know	don’t know	don’t know	don’t know	don’t know	don’t know	don’t know	don’t know
Farmer	none	none	mole-dagbani	Extended	7	rural	inadequate	don’t know	Yes	don’t know	don’t know	yes	yes	don’t know	yes	no
unemployed	none	none	Akan	Extended	5	rural	don’t know	don’t know	don’t know	don’t know	don’t know	don’t know	don’t know	don’t know	don’t know	don’t know
Farmer	none	none	mole-dagbani	nuclear	2	urban	don’t know	don’t know	don’t know	don’t know	don’t know	don’t know	don’t know	don’t know	don’t know	don’t know
trader	none	none	Akan	nuclear	3	urban	inadequate	don’t know	Yes	yes	no	don’t know	don’t know	don’t know	yes	yes
Farmer	none	none	mole-dagbani	Extended	10	rural	inadequate	don’t know	Yes	don’t know	no	yes	yes	don’t know	yes	yes
Farmer	none	none	mole-dagbani	Extended	3	rural	inadequate	don’t know	Yes	yes	no	yes	yes	don’t know	yes	yes
Farmer	none	none	Akan	Extended	1	rural	don’t know	don’t know	don’t know	don’t know	don’t know	don’t know	don’t know	don’t know	don’t know	don’t know
Farmer	none	none	mole-dagbani	Extended	3	urban	don’t know	don’t know	don’t know	don’t know	don’t know	don’t know	don’t know	no	don’t know	don’t know
Farmer	none	none	Akan	Extended	4	rural	inadequate	no	no	no	no	don’t know	don’t know	don’t know	yes	yes
Farmer	none	none	Akan	Extended	4	rural	inadequate	don’t know	don’t know	don’t know	don’t know	yes	yes	don’t know	no	no
trader	none	none	mole-dagbani	Extended	4	rural	don’t know	don’t know	don’t know	don’t know	yes	don’t know	don’t know	don’t know	don’t know	don’t know
Farmer	none	none	mole-dagbani	Extended	16	urban	inadequate	no	no	don’t know	no	yes	yes	don’t know	yes	yes
Farmer	none	none	Akan	Extended	4	rural	don’t know	don’t know	don’t know	no	no	no	don’t know	don’t know	yes	don’t know
Farmer	none	none	Akan	Extended	4	rural	don’t know	don’t know	don’t know	no	no	don’t know	don’t know	don’t know	don’t know	don’t know
Farmer	none	none	Akan	Extended	7	urban	don’t know	don’t know	Yes	don’t know	no	yes	yes	don’t know	yes	yes
Farmer	none	none	Akan	Extended	12	rural	inadequate	don’t know	Yes	don’t know	don’t know	don’t know	don’t know	don’t know	yes	don’t know
Farmer	none	none	Akan	Extended	17	rural	don’t know	don’t know	Yes	yes	yes	don’t know	don’t know	don’t know	yes	yes
Farmer	none	basic	Akan	Extended	1	rural	inadequate	don’t know	Yes	don’t know	don’t know	don’t know	don’t know	don’t know	don’t know	don’t know
Farmer	none	none	Akan	Extended	1	rural	adequate	don’t know	Yes	don’t know	no	don’t know	don’t know	don’t know	don’t know	don’t know
unemploy	none	none	Akan	Extended	13	rural	inadequate	don’t know	Yes	don’t know	don’t know	don’t know	don’t know	don’t know	yes	yes
Farmer	none	none	akan	Extended	8	rural	inadequate	don’t know	Yes	don’t know	don’t know	yes	don’t know	don’t know	yes	yes
Farmer	none	none	Akan	Extended	1	rural	don’t know	don’t know	don’t know	don’t know	don’t know	don’t know	don’t know	don’t know	don’t know	don’t know
Farmer	none	none	Akan	Extended	1	rural	don’t know	don’t know	don’t know	don’t know	don’t know	don’t know	don’t know	don’t know	don’t know	don’t know
Farmer	none	none	Akan	Extended	2	rural	don’t know	don’t know	don’t know	don’t know	don’t know	don’t know	don’t know	don’t know	don’t know	don’t know
Farmer	none	none	mole-dagbani	Extended	7	rural	inadequate	don’t know	Yes	yes	don’t know	yes	yes	don’t know	don’t know	no
unemployed	none	none	Akan	Extended	5	rural	don’t know	don’t know	don’t know	don’t know	don’t know	don’t know	don’t know	don’t know	don’t know	don’t know
Farmer	none	none	mole-dagbani	nuclear	2	urban	don’t know	don’t know	don’t know	don’t know	don’t know	don’t know	don’t know	don’t know	don’t know	don’t know
trader	none	none	Akan	nuclear	3	urban	inadequate	don’t know	Yes	don’t know	no	don’t know	don’t know	don’t know	yes	yes
Farmer	none	none	mole-dagbani	Extended	10	rural	inadequate	don’t know	Yes	don’t know	no	yes	yes	don’t know	yes	yes
Farmer	none	none	mole-dagbani	Extended	3	rural	inadequate	don’t know	Yes	don’t know	no	yes	yes	don’t know	yes	yes
Farmer	none	none	Akan	Extended	1	rural	don’t know	don’t know	don’t know	don’t know	don’t know	don’t know	don’t know	don’t know	don’t know	don’t know
Farmer	none	none	mole-dagbani	Extended	3	urban	don’t know	don’t know	don’t know	don’t know	don’t know	don’t know	don’t know	no	don’t know	don’t know
Farmer	none	none	Akan	Extended	4	rural	inadequate	no	no	no	no	no	don’t know	don’t know	yes	yes
Farmer	none	none	Akan	Extended	4	rural	inadequate	don’t know	don’t know	don’t know	don’t know	yes	yes	don’t know	no	no
trader	none	none	mole-dagbani	Extended	4	rural	don’t know	don’t know	don’t know	don’t know	yes	don’t know	don’t know	don’t know	don’t know	don’t know
Farmer	none	none	mole-dagbani	Extended	16	urban	inadequate	no	no	no	no	yes	yes	don’t know	yes	yes
unemp	none	none	Akan	Extended	10	rural	don’t know	don’t know	don’t know	don’t know	don’t know	don’t know	don’t know	don’t know	don’t know	don’t know
unemp	none	none	Akan	Extended	2	rural	don’t know	don’t know	don’t know	don’t know	don’t know	don’t know	don’t know	don’t know	don’t know	don’t know
Farmer	none	none	Akan	Extended	2	rural	don’t know	don’t know	don’t know	don’t know	don’t know	don’t know	don’t know	don’t know	don’t know	don’t know
Farmer	none	none	Akan	Extended	3	rural	don’t know	don’t know	don’t know	don’t know	don’t know	don’t know	don’t know	don’t know	yes	yes
Farmer	none	none	Akan	Extended	1	urban	don’t know	don’t know	don’t know	don’t know	don’t know	don’t know	don’t know	don’t know	don’t know	don’t know
Farmer	none	none	Akan	Extended	4	rural	don’t know	don’t know	don’t know	no	no	don’t know	don’t know	don’t know	yes	don’t know
Farmer	none	none	Akan	Extended	4	rural	don’t know	don’t know	don’t know	don’t know	no	no	don’t know	don’t know	yes	don’t know
Farmer	none	none	Akan	Extended	7	urban	don’t know	don’t know	Yes	don’t know	no	yes	yes	don’t know	yes	yes
Farmer	none	none	Akan	Extended	8	rural	inadequate	don’t know	Yes	don’t know	don’t know	don’t know	no	don’t know	yes	don’t know
Farmer	none	none	Akan	Extended	17	rural	adequate	don’t know	Yes	don’t know	yes	don’t know	don’t know	don’t know	yes	yes
Farmer	none	basic	Akan	Extended	1	rural	inadequate	don’t know	Yes	don’t know	don’t know	don’t know	don’t know	don’t know	yes	don’t know
Farmer	none	none	Akan	Extended	1	rural	don’t know	don’t know	Yes	yes	no	don’t know	don’t know	don’t know	don’t know	don’t know
unemploy	none	none	Akan	Extended	13	rural	inadequate	don’t know	Yes	don’t know	don’t know	don’t know	don’t know	don’t know	yes	yes
Farmer	none	none	akan	Extended	8	rural	inadequate	don’t know	Yes	don’t know	don’t know	yes	don’t know	don’t know	yes	yes
Farmer	none	none	Akan	Extended	1	rural	don’t know	don’t know	don’t know	don’t know	don’t know	don’t know	don’t know	don’t know	don’t know	don’t know
Farmer	none	none	Akan	Extended	1	rural	don’t know	don’t know	don’t know	don’t know	don’t know	don’t know	don’t know	don’t know	don’t know	don’t know
Farmer	none	none	Akan	Extended	2	rural	don’t know	don’t know	don’t know	don’t know	don’t know	don’t know	don’t know	don’t know	don’t know	don’t know
Farmer	none	none	mole-dagbani	Extended	7	rural	inadequate	don’t know	Yes	yes	don’t know	yes	yes	don’t know	yes	no
unemployed	none	none	Akan	Extended	5	rural	don’t know	don’t know	don’t know	don’t know	don’t know	don’t know	don’t know	don’t know	don’t know	don’t know
Farmer	none	none	mole-dagbani	nuclear	2	urban	don’t know	don’t know	don’t know	don’t know	don’t know	don’t know	don’t know	don’t know	don’t know	don’t know
trader	none	none	Akan	nuclear	3	urban	inadequate	don’t know	Yes	don’t know	no	don’t know	don’t know	don’t know	yes	yes
Farmer	none	none	mole-dagbani	Extended	10	rural	inadequate	don’t know	Yes	don’t know	no	yes	yes	don’t know	yes	yes
Farmer	none	none	mole-dagbani	Extended	3	rural	inadequate	don’t know	Yes	don’t know	no	yes	yes	don’t know	yes	yes
Farmer	none	none	Akan	Extended	1	rural	don’t know	don’t know	don’t know	don’t know	don’t know	don’t know	don’t know	don’t know	don’t know	don’t know
Farmer	none	none	mole-dagbani	Extended	3	urban	don’t know	don’t know	don’t know	don’t know	don’t know	don’t know	don’t know	no	don’t know	don’t know
Farmer	none	none	Akan	Extended	4	rural	inadequate	no	no	no	no	don’t know	no	don’t know	yes	yes
Farmer	none	none	Akan	Extended	4	rural	don’t know	don’t know	don’t know	no	no	no	no	don’t know	yes	don’t know
Farmer	none	none	Akan	Extended	4	rural	don’t know	don’t know	don’t know	no	no	don’t know	no	don’t know	yes	don’t know
Farmer	none	none	Akan	Extended	7	urban	adequate	don’t know	Yes	yes	no	yes	yes	don’t know	yes	yes
Farmer	none	none	Akan	Extended	12	rural	inadequate	don’t know	Yes	don’t know	don’t know	don’t know	don’t know	don’t know	yes	don’t know
Farmer	none	none	Akan	Extended	17	rural	don’t know	don’t know	Yes	don’t know	yes	don’t know	don’t know	don’t know	yes	yes
Farmer	none	basic	Akan	Extended	1	rural	inadequate	don’t know	Yes	don’t know	don’t know	don’t know	don’t know	don’t know	yes	don’t know
Farmer	none	none	Akan	Extended	1	rural	adequate	don’t know	Yes	don’t know	no	don’t know	don’t know	don’t know	don’t know	don’t know
unemploy	none	none	Akan	Extended	8	rural	inadequate	don’t know	Yes	yes	don’t know	don’t know	don’t know	don’t know	yes	yes
Farmer	none	none	akan	Extended	8	rural	inadequate	don’t know	Yes	don’t know	don’t know	yes	don’t know	don’t know	yes	yes
Farmer	none	none	Akan	Extended	1	rural	don’t know	don’t know	don’t know	don’t know	don’t know	don’t know	don’t know	don’t know	don’t know	don’t know
Farmer	none	none	Akan	Extended	1	rural	don’t know	don’t know	don’t know	don’t know	don’t know	don’t know	don’t know	don’t know	don’t know	don’t know
Farmer	none	none	Akan	Extended	2	rural	don’t know	don’t know	don’t know	don’t know	don’t know	don’t know	don’t know	don’t know	don’t know	don’t know
Farmer	none	none	mole-dagbani	Extended	7	rural	inadequate	don’t know	Yes	don’t know	don’t know	yes	yes	don’t know	yes	no
unemployed	none	none	Akan	Extended	5	rural	don’t know	don’t know	don’t know	don’t know	don’t know	don’t know	don’t know	don’t know	don’t know	don’t know
Farmer	none	none	mole-dagbani	nuclear	2	urban	don’t know	don’t know	don’t know	don’t know	don’t know	don’t know	don’t know	don’t know	don’t know	don’t know
trader	none	none	Akan	nuclear	3	urban	inadequate	don’t know	Yes	don’t know	no	don’t know	don’t know	don’t know	yes	yes
Farmer	none	none	Akan	Extended	4	rural	don’t know	don’t know	don’t know	no	no	no	don’t know	don’t know	yes	don’t know
Farmer	none	none	Akan	Extended	4	rural	don’t know	don’t know	don’t know	no	no	don’t know	don’t know	don’t know	yes	don’t know
Farmer	none	none	Akan	Extended	7	urban	adequate	don’t know	Yes	don’t know	no	yes	yes	don’t know	yes	yes
Farmer	none	none	Akan	Extended	12	rural	inadequate	don’t know	Yes	don’t know	don’t know	don’t know	don’t know	don’t know	yes	don’t know
Farmer	none	none	Akan	Extended	17	rural	adequate	don’t know	Yes	yes	yes	don’t know	don’t know	don’t know	yes	yes
Farmer	none	basic	Akan	Extended	1	rural	inadequate	don’t know	Yes	don’t know	don’t know	don’t know	don’t know	don’t know	yes	don’t know
Farmer	none	none	Akan	Extended	1	rural	don’t know	don’t know	Yes	don’t know	no	don’t know	don’t know	don’t know	don’t know	don’t know
unemploy	none	none	Akan	Extended	6	rural	inadequate	don’t know	Yes	yes	don’t know	don’t know	don’t know	don’t know	yes	yes
Farmer	none	none	akan	Extended	8	rural	inadequate	don’t know	Yes	don’t know	don’t know	yes	don’t know	don’t know	yes	yes
Farmer	none	none	Akan	Extended	1	rural	don’t know	don’t know	don’t know	don’t know	don’t know	don’t know	don’t know	don’t know	don’t know	don’t know
Farmer	none	none	Akan	Extended	1	rural	don’t know	don’t know	don’t know	don’t know	don’t know	don’t know	don’t know	don’t know	don’t know	don’t know
Farmer	none	none	Akan	Extended	2	rural	don’t know	don’t know	don’t know	don’t know	don’t know	don’t know	don’t know	don’t know	don’t know	don’t know
Farmer	none	none	mole-dagbani	Extended	7	rural	inadequate	don’t know	Yes	don’t know	don’t know	yes	yes	don’t know	yes	no
unemployed	none	none	Akan	Extended	5	rural	don’t know	don’t know	don’t know	don’t know	don’t know	don’t know	don’t know	don’t know	don’t know	don’t know
Farmer	none	none	mole-dagbani	nuclear	2	urban	don’t know	don’t know	don’t know	don’t know	don’t know	don’t know	don’t know	don’t know	don’t know	don’t know
trader	none	none	Akan	nuclear	3	urban	inadequate	don’t know	Yes	yes	no	don’t know	don’t know	don’t know	yes	yes
Farmer	none	none	mole-dagbani	Extended	10	rural	inadequate	don’t know	Yes	don’t know	no	yes	yes	don’t know	yes	yes
Farmer	none	none	Akan	Extended	4	rural	don’t know	don’t know	don’t know	don’t know	no	don’t know	don’t know	don’t know	yes	don’t know
Farmer	none	none	Akan	Extended	4	rural	don’t know	don’t know	don’t know	no	no	don’t know	don’t know	don’t know	yes	don’t know
Farmer	none	none	Akan	Extended	7	urban	adequate	don’t know	Yes	yes	no	yes	yes	don’t know	yes	yes
Farmer	none	none	Akan	Extended	12	rural	inadequate	don’t know	Yes	don’t know	don’t know	don’t know	don’t know	don’t know	yes	don’t know
Farmer	none	none	Akan	Extended	17	rural	don’t know	don’t know	Yes	don’t know	yes	don’t know	don’t know	don’t know	yes	yes
Farmer	none	basic	Akan	Extended	1	rural	inadequate	don’t know	Yes	don’t know	don’t know	don’t know	don’t know	don’t know	yes	don’t know
Farmer	none	none	Akan	Extended	1	rural	don’t know	don’t know	Yes	yes	no	don’t know	don’t know	don’t know	don’t know	don’t know
unemploy	none	none	Akan	Extended	9	rural	inadequate	don’t know	Yes	yes	don’t know	don’t know	don’t know	don’t know	yes	yes
Farmer	none	none	akan	Extended	8	rural	inadequate	don’t know	Yes	don’t know	don’t know	yes	don’t know	don’t know	yes	yes
Farmer	none	none	Akan	Extended	4	rural	don’t know	don’t know	don’t know	no	no	don’t know	don’t know	don’t know	yes	don’t know
Farmer	none	none	Akan	Extended	4	rural	don’t know	don’t know	don’t know	no	no	don’t know	don’t know	don’t know	yes	don’t know
Farmer	none	none	Akan	Extended	7	urban	don’t know	don’t know	Yes	yes	no	yes	yes	don’t know	yes	yes
Farmer	none	none	Akan	Extended	12	rural	inadequate	don’t know	Yes	don’t know	don’t know	don’t know	don’t know	don’t know	yes	don’t know
Farmer	none	none	Akan	Extended	17	rural	adequate	don’t know	Yes	yes	yes	don’t know	don’t know	don’t know	yes	yes
Farmer	none	basic	Akan	Extended	1	rural	inadequate	don’t know	Yes	don’t know	don’t know	don’t know	don’t know	don’t know	yes	don’t know
Farmer	none	none	Akan	Extended	1	rural	don’t know	don’t know	Yes	yes	no	don’t know	don’t know	don’t know	don’t know	don’t know
unemploy	none	none	Akan	Extended	13	rural	inadequate	don’t know	Yes	yes	don’t know	don’t know	don’t know	don’t know	yes	yes
Farmer	none	none	akan	Extended	8	rural	inadequate	don’t know	Yes	don’t know	don’t know	yes	don’t know	don’t know	yes	yes
Farmer	none	none	Akan	Extended	1	rural	don’t know	don’t know	don’t know	don’t know	don’t know	don’t know	don’t know	don’t know	don’t know	don’t know
Farmer	none	none	Akan	Extended	1	rural	don’t know	don’t know	don’t know	don’t know	don’t know	don’t know	don’t know	don’t know	don’t know	don’t know
Farmer	none	none	Akan	Extended	2	rural	don’t know	don’t know	don’t know	don’t know	don’t know	don’t know	don’t know	don’t know	don’t know	don’t know
Farmer	none	none	mole-dagbani	Extended	7	rural	inadequate	don’t know	Yes	yes	don’t know	yes	yes	don’t know	yes	no
unemployed	none	none	Akan	Extended	5	rural	don’t know	don’t know	don’t know	don’t know	don’t know	don’t know	don’t know	don’t know	don’t know	don’t know
Farmer	none	none	mole-dagbani	nuclear	2	urban	don’t know	don’t know	don’t know	don’t know	don’t know	don’t know	don’t know	don’t know	don’t know	don’t know
trader	none	none	Akan	nuclear	3	urban	inadequate	don’t know	Yes	yes	no	don’t know	don’t know	don’t know	yes	yes
Farmer	none	none	mole-dagbani	Extended	10	rural	inadequate	don’t know	Yes	yes	no	yes	yes	don’t know	yes	yes
Farmer	none	none	mole-dagbani	Extended	3	rural	inadequate	don’t know	Yes	yes	no	yes	yes	don’t know	yes	yes
Farmer	none	none	Akan	Extended	1	rural	don’t know	don’t know	don’t know	don’t know	don’t know	don’t know	don’t know	don’t know	don’t know	don’t know
Farmer	none	none	Akan	Extended	4	rural	don’t know	don’t know	don’t know	no	no	don’t know	don’t know	don’t know	yes	don’t know
Farmer	none	none	Akan	Extended	4	rural	don’t know	don’t know	don’t know	don’t know	no	don’t know	don’t know	don’t know	yes	don’t know
Farmer	none	basic	Akan	Extended	7	urban	adequate	don’t know	Yes	yes	no	yes	yes	don’t know	yes	yes
Farmer	none	none	Akan	Extended	5	rural	inadequate	don’t know	Yes	don’t know	don’t know	don’t know	don’t know	don’t know	yes	don’t know
Farmer	none	none	Akan	Extended	17	rural	don’t know	don’t know	Yes	yes	yes	don’t know	don’t know	don’t know	yes	yes
Farmer	none	none	Akan	Extended	1	rural	inadequate	don’t know	Yes	don’t know	don’t know	don’t know	don’t know	don’t know	yes	don’t know
Farmer	none	none	Akan	Extended	1	rural	adequate	don’t know	Yes	yes	no	don’t know	don’t know	don’t know	don’t know	don’t know
unemploy	none	none	Akan	Extended	13	rural	inadequate	don’t know	Yes	yes	don’t know	don’t know	don’t know	don’t know	yes	yes
Farmer	none	none	akan	Extended	8	rural	inadequate	don’t know	Yes	don’t know	don’t know	yes	don’t know	don’t know	yes	yes
Farmer	none	none	Akan	Extended	1	rural	don’t know	don’t know	don’t know	don’t know	don’t know	don’t know	don’t know	don’t know	don’t know	don’t know
Farmer	none	none	Akan	Extended	1	rural	don’t know	don’t know	don’t know	don’t know	don’t know	don’t know	don’t know	don’t know	don’t know	don’t know
Farmer	none	none	Akan	Extended	2	rural	don’t know	don’t know	don’t know	don’t know	don’t know	don’t know	don’t know	don’t know	don’t know	don’t know
Farmer	none	none	mole-dagbani	Extended	7	rural	inadequate	don’t know	Yes	yes	don’t know	yes	yes	don’t know	yes	no
unemployed	none	none	Akan	Extended	5	rural	don’t know	don’t know	don’t know	don’t know	don’t know	don’t know	don’t know	don’t know	don’t know	don’t know
Farmer	none	none	mole-dagbani	nuclear	2	urban	don’t know	don’t know	don’t know	don’t know	don’t know	don’t know	don’t know	don’t know	don’t know	don’t know
trader	none	none	Akan	nuclear	3	urban	inadequate	don’t know	Yes	yes	no	don’t know	don’t know	don’t know	yes	yes
Farmer	none	none	mole-dagbani	Extended	10	rural	inadequate	don’t know	Yes	yes	no	yes	yes	don’t know	yes	yes
Farmer	none	none	mole-dagbani	Extended	3	rural	inadequate	don’t know	Yes	yes	no	yes	yes	don’t know	yes	yes
Farmer	none	none	Akan	Extended	1	rural	don’t know	don’t know	don’t know	don’t know	don’t know	don’t know	don’t know	don’t know	don’t know	don’t know
Farmer	none	none	mole-dagbani	Extended	3	urban	don’t know	don’t know	don’t know	don’t know	don’t know	don’t know	don’t know	no	don’t know	don’t know
Farmer	none	none	Akan	Extended	4	rural	inadequate	no	no	no	no	don’t know	don’t know	don’t know	yes	yes
Farmer	none	none	Akan	Extended	4	rural	inadequate	don’t know	don’t know	don’t know	don’t know	yes	yes	don’t know	no	no
oldage	none	none	mole-dagbani	Extended	15	rural	don’t know	don’t know	Yes	no	no	no	don’t know	don’t know	yes	don’t know
Farmer	none	none	mole-dagbani	Extended	3	urban	inadequate	don’t know	Yes	don’t know	no	don’t know	don’t know	don’t know	yes	don’t know
Retired Officer	500-1000	tetiary	mole-dagbani	nuclear	13	urban	don’t know	yes	Yes	yes	yes	yes	don’t know	don’t know	yes	yes
oldage	none	none	mole-dagbani	Extended	15	rural	don’t know	don’t know	Yes	no	no	no	no	don’t know	yes	don’t know
Farmer	none	none	mole-dagbani	Extended	3	urban	inadequate	don’t know	Yes	don’t know	no	don’t know	don’t know	don’t know	yes	don’t know
Retired Officer	500-1000	none	mole-dagbani	nuclear	13	urban	adequate	no	Yes	yes	yes	yes	don’t know	don’t know	yes	yes
unemployed	none	none	mole-dagbani	Extended	15	urban	don’t know	yes	Yes	yes	no	yes	yes	don’t know	yes	yes
unemployed	none	none	Akan	Extended	4	rural	don’t know	don’t know	don’t know	don’t know	don’t know	don’t know	don’t know	don’t know	don’t know	don’t know
unemployed	none	none	Akan	Extended	10	rural	don’t know	don’t know	don’t know	don’t know	don’t know	don’t know	don’t know	don’t know	don’t know	don’t know
unemployed	none	none	mole-dagbani	Extended	20	rural	inadequate	yes	Yes	yes	yes	yes	yes	don’t know	yes	yes
unemp	none	none	Akan	Extended	5	rural	don’t know	don’t know	don’t know	don’t know	don’t know	don’t know	don’t know	don’t know	don’t know	don’t know
unemployed	none	none	Akan	Extended	4	rural	don’t know	don’t know	don’t know	don’t know	don’t know	don’t know	don’t know	don’t know	don’t know	don’t know
oldage	none	none	mole-dagbani	Extended	15	rural	don’t know	don’t know	Yes	don’t know	no	no	no	don’t know	yes	don’t know
Farmer	none	none	mole-dagbani	Extended	3	urban	inadequate	don’t know	Yes	don’t know	no	don’t know	don’t know	don’t know	yes	don’t know
Retired Officer	500-1000	tetiary	mole-dagbani	nuclear	13	urban	adequate	yes	Yes	yes	yes	yes	don’t know	don’t know	yes	yes
unemployed	none	none	mole-dagbani	Extended	15	urban	don’t know	no	Yes	yes	no	yes	yes	don’t know	yes	yes
unemployed	none	none	Akan	Extended	4	rural	don’t know	don’t know	don’t know	don’t know	don’t know	don’t know	don’t know	don’t know	don’t know	don’t know
unemployed	none	none	Akan	Extended	10	rural	don’t know	don’t know	don’t know	don’t know	don’t know	don’t know	don’t know	don’t know	don’t know	don’t know
unemployed	none	none	mole-dagbani	Extended	20	rural	inadequate	yes	Yes	yes	yes	yes	yes	don’t know	yes	yes
unemp	none	none	Akan	Extended	5	rural	don’t know	don’t know	don’t know	don’t know	don’t know	don’t know	don’t know	don’t know	don’t know	don’t know
Retired Officer	none	none	mole-dagbani	nuclear	13	urban	don’t know	no	Yes	yes	yes	yes	don’t know	don’t know	yes	yes
unemployed	none	none	mole-dagbani	Extended	15	urban	adequate	yes	Yes	yes	no	yes	yes	don’t know	yes	yes
oldage	none	none	mole-dagbani	Extended	15	rural	don’t know	don’t know	Yes	no	no	no	don’t know	don’t know	yes	don’t know
Farmer	none	none	mole-dagbani	Extended	3	urban	inadequate	don’t know	Yes	don’t know	no	don’t know	don’t know	don’t know	don’t know	don’t know
Retired Officer	500-1000	tetiary	mole-dagbani	nuclear	13	urban	don’t know	yes	Yes	yes	yes	yes	don’t know	don’t know	don’t know	yes
unemployed	none	none	mole-dagbani	Extended	15	urban	adequate	yes	Yes	yes	no	yes	yes	don’t know	yes	yes
oldage	none	none	mole-dagbani	Extended	15	rural	don’t know	don’t know	Yes	no	no	no	don’t know	don’t know	don’t know	don’t know
Farmer	none	none	mole-dagbani	Extended	3	urban	inadequate	don’t know	Yes	don’t know	no	don’t know	don’t know	don’t know	yes	don’t know
Retired Officer	none	tetiary	mole-dagbani	nuclear	13	urban	don’t know	yes	Yes	yes	yes	yes	don’t know	don’t know	yes	yes
oldage	none	none	mole-dagbani	Extended	15	rural	don’t know	don’t know	Yes	no	no	no	don’t know	don’t know	yes	don’t know
Farmer	none	none	mole-dagbani	Extended	3	urban	inadequate	don’t know	Yes	don’t know	no	don’t know	don’t know	don’t know	yes	don’t know
Retired Officer	none	none	mole-dagbani	nuclear	13	urban	don’t know	yes	Yes	yes	yes	yes	don’t know	don’t know	don’t know	yes
unemployed	none	none	mole-dagbani	Extended	15	urban	adequate	yes	don’t know	yes	no	yes	yes	don’t know	yes	yes
unemployed	none	none	Akan	Extended	4	rural	don’t know	don’t know	don’t know	don’t know	don’t know	don’t know	don’t know	don’t know	don’t know	don’t know
unemployed	none	none	Akan	Extended	10	rural	don’t know	don’t know	don’t know	don’t know	don’t know	don’t know	don’t know	don’t know	don’t know	don’t know
trader	none	JHS	mole-dagbani	nuclear	8months	urban	inadequate	don’t know	don’t know	don’t know	don’t know	don’t know	don’t know	don’t know	yes	don’t know
farmer	none	none	mole-dagbani	Extended	1	rural	don’t know	don’t know	don’t know	don’t know	don’t know	don’t know	don’t know	don’t know	don’t know	don’t know
Farmer	none	none	Akan	Extended	12	rural	inadequate	don’t know	don’t know	don’t know	don’t know	don’t know	don’t know	don’t know	yes	don’t know
Farmer	none	none	mole-dagbani	Extended	3	urban	inadequate	don’t know	don’t know	don’t know	no	don’t know	don’t know	don’t know	yes	don’t know

## Sheet: summary
Summary of age, gender, marital status, and religion
Variables	Frequency(n)	Percentages(%)
Age (years) Mean ± SD	55.28 ± 14.71
Age Groups (years)
<19	5	0.008
20 - 39	92	0.146
40 -59	295	0.469
60 -79	194	0.308
80 -99	44	0.069
Gender
Male	243	0.385
Female	387	0.615
Marital Status
Single	54	0.085
Married	465	0.738
Widowed	111	0.177
Religion
Christian	452	0.722
Muslim	102	0.173
Pagan	72	0.115
